# Supplementary material for: Does Continuous Injection Pressure Monitoring Reliably Detect Interfascial Planes in Regional Anesthesia? A Pilot Study of New Measurement System
Source: J Clin Med. 2025 Jul 18;14(14):5112. doi: 10.3390/jcm14145112 (PMC12294886; doi:10.3390/jcm14145112)
Supplement: Supplementary file 1 [file jcm-14-05112-s001.zip]

Archive with 1 entries (1 files):
- jcm-3721642-supplementary.xlsx
