# Supplementary material for: Does Continuous Injection Pressure Monitoring Reliably Detect Interfascial Planes in Regional Anesthesia? A Pilot Study of New Measurement System
Source: J Clin Med. 2025 Jul 18;14(14):5112. doi: 10.3390/jcm14145112 (PMC12294886; doi:10.3390/jcm14145112)
Supplement: Supplementary file 1 [file jcm-14-05112-s001.zip › jcm-3721642-supplementary.xlsx]

## Sheet: 1
Timestamp	DeviceTime	Pressure(bar)	ButtonState	Event	Pressure(PSI)	PressureRAW
00:00:00.000	21999	-0.02904	1		-0.421189	1580285
00:00:00.000	22009	-0.02841	1		-0.412052	1582403
00:00:00.010	22019	-0.02775	1		-0.40248	1584614
00:00:00.020	22029	-0.02864	1		-0.415388	1581613
00:00:00.030	22039	-0.02824	1		-0.409586	1582974
00:00:00.039	22049	-0.02828	1		-0.410167	1582814
00:00:00.050	22059	-0.02837	1		-0.411472	1582518
00:00:00.059	22069	-0.02856	1		-0.414228	1581886
00:00:00.070	22079	-0.02807	1		-0.407121	1583528
00:00:00.080	22089	-0.02854	1		-0.413938	1581964
00:00:00.089	22099	-0.02824	1		-0.409586	1582952
00:00:00.099	22109	-0.02829	1		-0.410312	1582812
00:00:00.109	22119	-0.02843	1		-0.412342	1582339
00:00:00.120	22129	-0.02896	1		-0.420029	1580553
00:00:00.130	22139	-0.02853	1		-0.413793	1581981
00:00:00.139	22149	-0.0287	1		-0.416258	1581437
00:00:00.149	22159	-0.02869	0		-0.416113	1581444
00:00:00.159	22169	-0.02898	0		-0.420319	1580496
00:00:00.171	22179	-0.02943	0		-0.426846	1578986
00:00:00.179	22189	-0.02882	0		-0.417999	1581006
00:00:00.189	22199	-0.02878	0		-0.417419	1581155
00:00:00.199	22209	-0.02866	0		-0.415678	1581564
00:00:00.209	22219	-0.02831	0		-0.410602	1582743
00:00:00.220	22229	-0.02828	0		-0.410167	1582844
00:00:00.229	22239	-0.02798	0		-0.405815	1583826
00:00:00.239	22249	-0.0279	0		-0.404655	1584107
00:00:00.249	22259	-0.02766	0		-0.401174	1584927
00:00:00.259	22269	-0.02785	0		-0.40393	1584283
00:00:00.269	22279	-0.02777	0		-0.40277	1584535
00:00:00.279	22289	-0.02809	0		-0.407411	1583462
00:00:00.289	22299	-0.02801	0		-0.406251	1583738
00:00:00.299	22309	-0.02815	0		-0.408281	1583251
00:00:00.309	22319	-0.02815	0		-0.408281	1583253
00:00:00.318	22329	-0.02831	0		-0.410602	1582736
00:00:00.329	22339	-0.02812	0		-0.407846	1583356
00:00:00.338	22349	-0.02871	0		-0.416403	1581378
00:00:00.349	22359	-0.02852	0		-0.413648	1582028
00:00:00.358	22369	-0.02872	0		-0.416548	1581353
00:00:00.368	22379	-0.02844	0		-0.412487	1582295
00:00:00.378	22389	-0.02852	0		-0.413648	1582023
00:00:00.388	22399	-0.02821	0		-0.409151	1583060
00:00:00.398	22409	-0.02835	0		-0.411182	1582601
00:00:00.408	22419	-0.02815	0		-0.408281	1583266
00:00:00.418	22429	-0.02802	0		-0.406396	1583706
00:00:00.428	22439	-0.02775	0		-0.40248	1584596
00:00:00.438	22449	-0.02771	0		-0.401899	1584736
00:00:00.448	22459	-0.02767	0		-0.401319	1584893
00:00:00.458	22469	-0.02732	0		-0.396243	1586035
00:00:00.468	22479	-0.02756	0		-0.399724	1585250
00:00:00.478	22489	-0.02729	0		-0.395808	1586140
00:00:00.488	22499	-0.02803	0		-0.406541	1583679
00:00:00.498	22509	-0.02828	0		-0.410167	1582827
00:00:00.508	22519	-0.02804	0		-0.406686	1583640
00:00:00.518	22529	-0.02823	0		-0.409441	1583001
00:00:00.528	22539	-0.02826	0		-0.409877	1582898
00:00:00.538	22549	-0.02833	0		-0.410892	1582657
00:00:00.548	22559	-0.0283	0		-0.410457	1582753
00:00:00.558	22569	-0.02815	0		-0.408281	1583253
00:00:00.568	22579	-0.02809	0		-0.407411	1583469
00:00:00.578	22589	-0.02815	0		-0.408281	1583273
00:00:00.588	22599	-0.02759	0		-0.400159	1585147
00:00:00.598	22609	-0.02738	0		-0.397113	1585837
00:00:00.608	22619	-0.02692	0		-0.390441	1587390
00:00:00.618	22629	-0.0269	0		-0.390151	1587476
00:00:00.628	22639	-0.02646	0		-0.38377	1588928
00:00:00.638	22649	-0.02634	0		-0.382029	1589334
00:00:00.647	22659	-0.02588	0		-0.375358	1590883
00:00:00.657	22669	-0.02618	0		-0.379709	1589874
00:00:00.667	22679	-0.02568	0		-0.372457	1591550
00:00:00.677	22689	-0.02629	0		-0.381304	1589513
00:00:00.688	22699	-0.0257	0		-0.372747	1591499
00:00:00.698	22709	-0.02606	0		-0.377968	1590268
00:00:00.707	22719	-0.02612	0		-0.378838	1590092
00:00:00.717	22729	-0.0259	0		-0.375648	1590817
00:00:00.727	22739	-0.02626	0		-0.380869	1589594
00:00:00.738	22749	-0.02636	0		-0.382319	1589258
00:00:00.747	22759	-0.02608	0		-0.378258	1590222
00:00:00.757	22769	-0.02637	0		-0.382464	1589239
00:00:00.767	22779	-0.02609	0		-0.378403	1590190
00:00:00.777	22789	-0.02583	0		-0.374632	1591040
00:00:00.788	22799	-0.02563	0		-0.371732	1591721
00:00:00.797	22809	-0.0252	0		-0.365495	1593175
00:00:00.807	22819	-0.02442	0		-0.354182	1595786
00:00:00.817	22829	-0.0245	0		-0.355342	1595525
00:00:00.827	22839	-0.02374	0		-0.344319	1598054
00:00:00.837	22849	-0.02408	0		-0.349251	1596938
00:00:00.847	22859	-0.02349	0		-0.340694	1598903
00:00:00.857	22869	-0.02328	0		-0.337648	1599621
00:00:00.867	22879	-0.02326	0		-0.337358	1599668
00:00:00.877	22889	-0.02344	0		-0.339968	1599081
00:00:00.887	22899	-0.02284	0		-0.331266	1601089
00:00:00.897	22909	-0.02296	0		-0.333007	1600697
00:00:00.907	22919	-0.02326	0		-0.337358	1599660
00:00:00.917	22929	-0.02368	0		-0.343449	1598273
00:00:00.926	22939	-0.02358	0		-0.341999	1598604
00:00:00.936	22949	-0.0235	0		-0.340839	1598871
00:00:00.946	22959	-0.0234	0		-0.339388	1599219
00:00:00.956	22969	-0.02341	0		-0.339533	1599177
00:00:00.967	22979	-0.02388	0		-0.34635	1597579
00:00:00.976	22989	-0.02335	0		-0.338663	1599376
00:00:00.987	22999	-0.02348	0		-0.340549	1598925
00:00:00.997	23009	-0.02341	0		-0.339533	1599167
00:00:01.006	23019	-0.02297	0		-0.333152	1600653
00:00:01.017	23029	-0.02302	0		-0.333877	1600471
00:00:01.027	23039	-0.02303	0		-0.334022	1600451
00:00:01.037	23049	-0.02316	0		-0.335907	1600013
00:00:01.046	23059	-0.02267	0		-0.3288	1601645
00:00:01.056	23069	-0.02284	0		-0.331266	1601089
00:00:01.066	23079	-0.02274	0		-0.329816	1601429
00:00:01.076	23089	-0.02304	0		-0.334167	1600412
00:00:01.086	23099	-0.02304	0		-0.334167	1600415
00:00:01.096	23109	-0.02293	0		-0.332571	1600773
00:00:01.106	23119	-0.02356	0		-0.341709	1598665
00:00:01.116	23129	-0.02287	0		-0.331701	1600986
00:00:01.126	23139	-0.0225	0		-0.326335	1602214
00:00:01.136	23149	-0.0225	0		-0.326335	1602234
00:00:01.146	23159	-0.0227	0		-0.329236	1601540
00:00:01.156	23169	-0.02258	0		-0.327495	1601942
00:00:01.166	23179	-0.02235	0		-0.324159	1602715
00:00:01.176	23189	-0.02215	0		-0.321259	1603410
00:00:01.186	23199	-0.02255	0		-0.32706	1602040
00:00:01.196	23209	-0.0225	0		-0.326335	1602226
00:00:01.206	23219	-0.02245	0		-0.32561	1602403
00:00:01.216	23229	-0.02246	0		-0.325755	1602364
00:00:01.226	23239	-0.0228	0		-0.330686	1601234
00:00:01.236	23249	-0.02279	0		-0.330541	1601256
00:00:01.246	23259	-0.02259	0		-0.32764	1601918
00:00:01.255	23269	-0.02216	0		-0.321404	1603354
00:00:01.266	23279	-0.02206	0		-0.319953	1603699
00:00:01.276	23289	-0.02203	0		-0.319518	1603814
00:00:01.286	23299	-0.02176	0		-0.315602	1604692
00:00:01.296	23309	-0.02148	0		-0.311541	1605633
00:00:01.305	23319	-0.0215	0		-0.311831	1605567
00:00:01.315	23329	-0.02203	0		-0.319518	1603797
00:00:01.325	23339	-0.02191	0		-0.317778	1604192
00:00:01.336	23349	-0.02218	0		-0.321694	1603312
00:00:01.346	23359	-0.02288	0		-0.331846	1600940
00:00:01.355	23369	-0.02301	0		-0.333732	1600521
00:00:01.365	23379	-0.02326	0		-0.337358	1599687
00:00:01.375	23389	-0.0232	0		-0.336487	1599883
00:00:01.385	23399	-0.02355	0		-0.341564	1598702
00:00:01.395	23409	-0.02377	0		-0.344755	1597971
00:00:01.405	23419	-0.02361	0		-0.342434	1598506
00:00:01.415	23429	-0.02338	0		-0.339098	1599278
00:00:01.425	23439	-0.02294	0		-0.332716	1600746
00:00:01.435	23449	-0.02327	0		-0.337503	1599631
00:00:01.445	23459	-0.02323	0		-0.336923	1599763
00:00:01.455	23469	-0.02311	0		-0.335182	1600184
00:00:01.465	23479	-0.02305	0		-0.334312	1600383
00:00:01.475	23489	-0.02306	0		-0.334457	1600336
00:00:01.485	23499	-0.02295	0		-0.332862	1600724
00:00:01.495	23509	-0.02281	0		-0.330831	1601172
00:00:01.505	23519	-0.02279	0		-0.330541	1601268
00:00:01.515	23529	-0.02304	0		-0.334167	1600402
00:00:01.525	23539	-0.02281	0		-0.330831	1601172
00:00:01.535	23549	-0.02267	0		-0.3288	1601652
00:00:01.545	23559	-0.02286	0		-0.331556	1601025
00:00:01.554	23569	-0.02276	0		-0.330106	1601354
00:00:01.565	23579	-0.02294	0		-0.332716	1600758
00:00:01.574	23589	-0.02269	0		-0.329091	1601574
00:00:01.585	23599	-0.0227	0		-0.329236	1601564
00:00:01.595	23609	-0.0228	0		-0.330686	1601202
00:00:01.604	23619	-0.0228	0		-0.330686	1601202
00:00:01.614	23629	-0.02262	0		-0.328075	1601813
00:00:01.625	23639	-0.02272	0		-0.329526	1601486
00:00:01.634	23649	-0.02266	0		-0.328655	1601700
00:00:01.645	23659	-0.02286	0		-0.331556	1601018
00:00:01.654	23669	-0.0226	0		-0.327785	1601884
00:00:01.664	23679	-0.02289	0		-0.331991	1600925
00:00:01.674	23689	-0.0228	0		-0.330686	1601226
00:00:01.684	23699	-0.02275	0		-0.329961	1601400
00:00:01.694	23709	-0.02297	0		-0.333152	1600658
00:00:01.704	23719	-0.02268	0		-0.328945	1601630
00:00:01.714	23729	-0.02275	0		-0.329961	1601385
00:00:01.724	23739	-0.02262	0		-0.328075	1601820
00:00:01.734	23749	-0.02267	0		-0.3288	1601652
00:00:01.744	23759	-0.02261	0		-0.32793	1601857
00:00:01.754	23769	-0.02295	0		-0.332862	1600719
00:00:01.764	23779	-0.02259	0		-0.32764	1601925
00:00:01.774	23789	-0.02271	0		-0.329381	1601508
00:00:01.784	23799	-0.02267	0		-0.3288	1601665
00:00:01.794	23809	-0.02236	0		-0.324304	1602707
00:00:01.804	23819	-0.02227	0		-0.322999	1603009
00:00:01.814	23829	-0.02227	0		-0.322999	1602996
00:00:01.823	23839	-0.02237	0		-0.324449	1602648
00:00:01.834	23849	-0.02217	0		-0.321549	1603344
00:00:01.844	23859	-0.0226	0		-0.327785	1601881
00:00:01.854	23869	-0.02208	0		-0.320243	1603648
00:00:01.864	23879	-0.02234	0		-0.324014	1602771
00:00:01.874	23889	-0.02221	0		-0.322129	1603202
00:00:01.884	23899	-0.02192	0		-0.317923	1604168
00:00:01.893	23909	-0.02208	0		-0.320243	1603645
00:00:01.904	23919	-0.02211	0		-0.320678	1603540
00:00:01.913	23929	-0.02186	0		-0.317052	1604374
00:00:01.923	23939	-0.02233	0		-0.323869	1602781
00:00:01.933	23949	-0.02211	0		-0.320678	1603542
00:00:01.944	23959	-0.02219	0		-0.321839	1603258
00:00:01.953	23969	-0.02181	0		-0.316327	1604533
00:00:01.963	23979	-0.02161	0		-0.313426	1605207
00:00:01.973	23989	-0.02154	0		-0.312411	1605430
00:00:01.983	23999	-0.02148	0		-0.311541	1605643
00:00:01.993	24009	-0.02112	0		-0.30632	1606871
00:00:02.003	24019	-0.0215	0		-0.311831	1605567
00:00:02.013	24029	-0.02119	0		-0.307335	1606624
00:00:02.023	24039	-0.02141	0		-0.310526	1605881
00:00:02.033	24049	-0.0216	0		-0.313281	1605246
00:00:02.043	24059	-0.02154	0		-0.312411	1605440
00:00:02.053	24069	-0.02138	0		-0.310091	1605988
00:00:02.063	24079	-0.02159	0		-0.313136	1605293
00:00:02.073	24089	-0.02167	0		-0.314297	1605008
00:00:02.083	24099	-0.02199	0		-0.318938	1603922
00:00:02.093	24109	-0.02159	0		-0.313136	1605293
00:00:02.103	24119	-0.02197	0		-0.318648	1603993
00:00:02.113	24129	-0.02199	0		-0.318938	1603927
00:00:02.123	24139	-0.02233	0		-0.323869	1602783
00:00:02.133	24149	-0.02161	0		-0.313426	1605227
00:00:02.143	24159	-0.02207	0		-0.320098	1603655
00:00:02.153	24169	-0.02229	0		-0.323289	1602918
00:00:02.163	24179	-0.02264	0		-0.328365	1601739
00:00:02.172	24189	-0.02197	0		-0.318648	1604003
00:00:02.182	24199	-0.02243	0		-0.32532	1602461
00:00:02.193	24209	-0.0219	0		-0.317633	1604229
00:00:02.202	24219	-0.02235	0		-0.324159	1602725
00:00:02.212	24229	-0.02223	0		-0.322419	1603146
00:00:02.222	24239	-0.02223	0		-0.322419	1603121
00:00:02.233	24249	-0.02193	0		-0.318068	1604139
00:00:02.243	24259	-0.02236	0		-0.324304	1602682
00:00:02.253	24269	-0.0221	0		-0.320533	1603555
00:00:02.262	24279	-0.02194	0		-0.318213	1604119
00:00:02.272	24289	-0.02163	0		-0.313717	1605148
00:00:02.283	24299	-0.02206	0		-0.319953	1603687
00:00:02.292	24309	-0.02203	0		-0.319518	1603785
00:00:02.303	24319	-0.02239	0		-0.324739	1602591
00:00:02.312	24329	-0.02198	0		-0.318793	1603969
00:00:02.323	24339	-0.02201	0		-0.319228	1603871
00:00:02.332	24349	-0.02156	0		-0.312701	1605362
00:00:02.342	24359	-0.02203	0		-0.319518	1603804
00:00:02.352	24369	-0.02143	0		-0.310816	1605829
00:00:02.362	24379	-0.02163	0		-0.313717	1605134
00:00:02.372	24389	-0.02161	0		-0.313426	1605210
00:00:02.382	24399	-0.02186	0		-0.317052	1604371
00:00:02.392	24409	-0.02198	0		-0.318793	1603969
00:00:02.402	24419	-0.0221	0		-0.320533	1603577
00:00:02.412	24429	-0.0218	0		-0.316182	1604557
00:00:02.422	24439	-0.022	0		-0.319083	1603917
00:00:02.432	24449	-0.02202	0		-0.319373	1603819
00:00:02.442	24459	-0.02237	0		-0.324449	1602652
00:00:02.452	24469	-0.02223	0		-0.322419	1603138
00:00:02.461	24479	-0.02242	0		-0.325175	1602508
00:00:02.472	24489	-0.02197	0		-0.318648	1603998
00:00:02.482	24499	-0.02274	0		-0.329816	1601410
00:00:02.491	24509	-0.02235	0		-0.324159	1602717
00:00:02.502	24519	-0.0224	0		-0.324884	1602569
00:00:02.513	24529	-0.02192	0		-0.317923	1604178
00:00:02.521	24539	-0.02254	0		-0.326915	1602099
00:00:02.532	24549	-0.0221	0		-0.320533	1603574
00:00:02.542	24559	-0.02268	0		-0.328945	1601613
00:00:02.552	24569	-0.02176	0		-0.315602	1604702
00:00:02.561	24579	-0.02225	0		-0.322709	1603055
00:00:02.571	24589	-0.02198	0		-0.318793	1603969
00:00:02.581	24599	-0.02223	0		-0.322419	1603133
00:00:02.591	24609	-0.02192	0		-0.317923	1604173
00:00:02.601	24619	-0.02207	0		-0.320098	1603662
00:00:02.611	24629	-0.02177	0		-0.315747	1604667
00:00:02.621	24639	-0.02244	0		-0.325465	1602425
00:00:02.631	24649	-0.02185	0		-0.316907	1604391
00:00:02.641	24659	-0.02238	0		-0.324594	1602640
00:00:02.651	24669	-0.02224	0		-0.322564	1603089
00:00:02.661	24679	-0.02243	0		-0.32532	1602474
00:00:02.671	24689	-0.02217	0		-0.321549	1603322
00:00:02.681	24699	-0.02236	0		-0.324304	1602707
00:00:02.691	24709	-0.02207	0		-0.320098	1603682
00:00:02.701	24719	-0.02187	0		-0.317197	1604344
00:00:02.711	24729	-0.02167	0		-0.314297	1605010
00:00:02.721	24739	-0.02146	0		-0.311251	1605722
00:00:02.731	24749	-0.02138	0		-0.310091	1605976
00:00:02.741	24759	-0.02133	0		-0.309365	1606157
00:00:02.751	24769	-0.02061	0		-0.298923	1608553
00:00:02.761	24779	-0.02041	0		-0.296022	1609244
00:00:02.771	24789	-0.02031	0		-0.294572	1609557
00:00:02.781	24799	-0.01982	0		-0.287465	1611212
00:00:02.791	24809	-0.01957	0		-0.283839	1612055
00:00:02.801	24819	-0.01997	0		-0.28964	1610699
00:00:02.810	24829	-0.01936	0		-0.280793	1612775
00:00:02.820	24839	-0.01891	0		-0.274266	1614280
00:00:02.830	24849	-0.01861	0		-0.269915	1615290
00:00:02.840	24859	-0.01911	0		-0.277167	1613592
00:00:02.850	24869	-0.01873	0		-0.271656	1614884
00:00:02.860	24879	-0.01873	0		-0.271656	1614866
00:00:02.870	24889	-0.01802	0		-0.261358	1617251
00:00:02.881	24899	-0.01817	0		-0.263533	1616754
00:00:02.890	24909	-0.01826	0		-0.264839	1616435
00:00:02.900	24919	-0.01793	0		-0.260053	1617555
00:00:02.910	24929	-0.01765	0		-0.255992	1618496
00:00:02.920	24939	-0.01747	0		-0.253381	1619116
00:00:02.930	24949	-0.01726	0		-0.250335	1619817
00:00:02.940	24959	-0.01729	0		-0.25077	1619717
00:00:02.950	24969	-0.01683	0		-0.244098	1621258
00:00:02.960	24979	-0.01717	0		-0.24903	1620105
00:00:02.970	24989	-0.01669	0		-0.242068	1621705
00:00:02.980	24999	-0.01641	0		-0.238007	1622658
00:00:02.990	25009	-0.01625	0		-0.235686	1623197
00:00:03.000	25019	-0.01632	0		-0.236702	1622950
00:00:03.010	25029	-0.01572	0		-0.227999	1624958
00:00:03.020	25039	-0.01574	0		-0.228289	1624913
00:00:03.030	25049	-0.01563	0		-0.226694	1625291
00:00:03.039	25059	-0.01543	0		-0.223793	1625945
00:00:03.050	25069	-0.01499	0		-0.217412	1627423
00:00:03.060	25079	-0.01497	0		-0.217121	1627484
00:00:03.070	25089	-0.01478	0		-0.214366	1628114
00:00:03.079	25099	-0.01488	0		-0.215816	1627805
00:00:03.089	25109	-0.0145	0		-0.210305	1629058
00:00:03.099	25119	-0.0139	0		-0.201602	1631075
00:00:03.110	25129	-0.014	0		-0.203053	1630735
00:00:03.120	25139	-0.01347	0		-0.195366	1632509
00:00:03.130	25149	-0.01352	0		-0.196091	1632367
00:00:03.140	25159	-0.01276	0		-0.185068	1634915
00:00:03.149	25169	-0.01257	0		-0.182312	1635548
00:00:03.159	25179	-0.0126	0		-0.182747	1635436
00:00:03.169	25189	-0.01203	0		-0.17448	1637354
00:00:03.179	25199	-0.01152	0		-0.167083	1639056
00:00:03.189	25209	-0.01126	0		-0.163312	1639931
00:00:03.199	25219	-0.01091	0		-0.158236	1641120
00:00:03.209	25229	-0.0106	0		-0.15374	1642142
00:00:03.219	25239	-0.01007	0		-0.146053	1643940
00:00:03.229	25249	-0.00976	0		-0.141557	1644982
00:00:03.239	25259	-0.00971	0		-0.140832	1645129
00:00:03.249	25269	-0.00891	0		-0.129229	1647836
00:00:03.259	25279	-0.00872	0		-0.126473	1648458
00:00:03.269	25289	-0.00844	0		-0.122412	1649409
00:00:03.279	25299	-0.00828	0		-0.120091	1649954
00:00:03.289	25309	-0.00775	0		-0.112404	1651728
00:00:03.299	25319	-0.00738	0		-0.107038	1652975
00:00:03.309	25329	-0.00683	0		-0.0990607	1654814
00:00:03.319	25339	-0.00639	0		-0.0926791	1656264
00:00:03.329	25349	-0.00598	0		-0.0867325	1657666
00:00:03.339	25359	-0.0055	0		-0.0797707	1659253
00:00:03.349	25369	-0.00484	0		-0.0701982	1661471
00:00:03.359	25379	-0.00443	0		-0.0642517	1662843
00:00:03.368	25389	-0.00403	0		-0.0584502	1664213
00:00:03.379	25399	-0.00337	0		-0.0488777	1666422
00:00:03.388	25409	-0.00353	0		-0.0511983	1665883
00:00:03.399	25419	-0.00251	0		-0.0364045	1669314
00:00:03.408	25429	-0.0017	0		-0.0246564	1672020
00:00:03.418	25439	-0.00162	0		-0.0234961	1672292
00:00:03.428	25449	-0.00092	0		-0.0133435	1674628
00:00:03.438	25459	-0.0004	0		-0.00580151	1676373
00:00:03.448	25469	0.00035	0		0.00507632	1678898
00:00:03.458	25479	0.00086	0		0.0124732	1680614
00:00:03.468	25489	0.00169	0		0.0245114	1683388
00:00:03.478	25499	0.00244	0		0.0353892	1685904
00:00:03.488	25509	0.00362	0		0.0525036	1689857
00:00:03.498	25519	0.00401	0		0.0581601	1691175
00:00:03.508	25529	0.00512	0		0.0742593	1694897
00:00:03.518	25539	0.0062	0		0.0899234	1698529
00:00:03.528	25549	0.00708	0		0.102687	1701468
00:00:03.538	25559	0.0082	0		0.118931	1705243
00:00:03.548	25569	0.00877	0		0.127198	1707162
00:00:03.558	25579	0.00997	0		0.144603	1711168
00:00:03.568	25589	0.01146	0		0.166213	1716177
00:00:03.578	25599	0.01266	0		0.183618	1720207
00:00:03.588	25609	0.01417	0		0.205518	1725272
00:00:03.598	25619	0.01532	0		0.222198	1729112
00:00:03.608	25629	0.01647	0		0.238877	1732998
00:00:03.618	25639	0.01768	0		0.256427	1737039
00:00:03.628	25649	0.02009	0		0.291381	1745136
00:00:03.638	25659	0.02138	0		0.310091	1749467
00:00:03.648	25669	0.02308	0		0.334747	1755170
00:00:03.658	25679	0.02498	0		0.362304	1761531
00:00:03.668	25689	0.02713	0		0.393487	1768770
00:00:03.678	25699	0.02958	0		0.429022	1776977
00:00:03.688	25709	0.03146	0		0.456289	1783279
00:00:03.697	25719	0.03423	0		0.496464	1792594
00:00:03.707	25729	0.03695	0		0.535914	1801701
00:00:03.717	25739	0.03953	0		0.573334	1810373
00:00:03.727	25749	0.04273	0		0.619746	1821107
00:00:03.737	25759	0.04588	0		0.665433	1831677
00:00:03.747	25769	0.04894	0		0.709814	1841943
00:00:03.758	25779	0.05237	0		0.759562	1853452
00:00:03.767	25789	0.05554	0		0.805539	1864089
00:00:03.777	25799	0.05876	0		0.852242	1874904
00:00:03.788	25809	0.06171	0		0.895028	1884803
00:00:03.797	25819	0.06479	0		0.939699	1895123
00:00:03.807	25829	0.06727	0		0.975669	1903451
00:00:03.817	25839	0.06979	0		1.01222	1911900
00:00:03.827	25849	0.07176	0		1.04079	1918517
00:00:03.837	25859	0.07377	0		1.06994	1925266
00:00:03.847	25869	0.07578	0		1.0991	1932012
00:00:03.857	25879	0.07721	0		1.11984	1936800
00:00:03.867	25889	0.07851	0		1.13869	1941158
00:00:03.877	25899	0.0794	0		1.1516	1944158
00:00:03.887	25909	0.08073	0		1.17089	1948593
00:00:03.897	25919	0.08115	0		1.17698	1950007
00:00:03.907	25929	0.08168	0		1.18467	1951787
00:00:03.917	25939	0.0824	0		1.19511	1954225
00:00:03.927	25949	0.08242	0		1.1954	1954266
00:00:03.937	25959	0.08308	0		1.20497	1956485
00:00:03.947	25969	0.08313	0		1.2057	1956661
00:00:03.956	25979	0.08357	0		1.21208	1958137
00:00:03.967	25989	0.08339	0		1.20947	1957548
00:00:03.977	25999	0.08384	0		1.216	1959056
00:00:03.987	26009	0.08404	0		1.2189	1959704
00:00:03.997	26019	0.08431	0		1.22281	1960604
00:00:04.006	26029	0.08467	0		1.22803	1961829
00:00:04.017	26039	0.08494	0		1.23195	1962717
00:00:04.027	26049	0.08494	0		1.23195	1962739
00:00:04.036	26059	0.08533	0		1.23761	1964038
00:00:04.047	26069	0.08577	0		1.24399	1965529
00:00:04.056	26079	0.08589	0		1.24573	1965925
00:00:04.067	26089	0.08634	0		1.25226	1967424
00:00:04.076	26099	0.08701	0		1.26197	1969679
00:00:04.087	26109	0.08715	0		1.264	1970141
00:00:04.096	26119	0.08789	0		1.27474	1972637
00:00:04.106	26129	0.08823	0		1.27967	1973777
00:00:04.116	26139	0.08893	0		1.28982	1976121
00:00:04.126	26149	0.08952	0		1.29838	1978114
00:00:04.137	26159	0.08984	0		1.30302	1979166
00:00:04.146	26169	0.09022	0		1.30853	1980457
00:00:04.156	26179	0.091	0		1.31984	1983054
00:00:04.167	26189	0.09155	0		1.32782	1984919
00:00:04.176	26199	0.09196	0		1.33377	1986290
00:00:04.186	26209	0.09209	0		1.33565	1986712
00:00:04.196	26219	0.09267	0		1.34406	1988680
00:00:04.206	26229	0.09267	0		1.34406	1988687
00:00:04.216	26239	0.09274	0		1.34508	1988908
00:00:04.226	26249	0.09284	0		1.34653	1989230
00:00:04.236	26259	0.0933	0		1.3532	1990793
00:00:04.246	26269	0.09339	0		1.35451	1991090
00:00:04.255	26279	0.09332	0		1.35349	1990836
00:00:04.266	26289	0.09329	0		1.35306	1990756
00:00:04.276	26299	0.09392	0		1.36219	1992860
00:00:04.286	26309	0.0937	0		1.359	1992115
00:00:04.295	26319	0.09404	0		1.36393	1993255
00:00:04.306	26329	0.0939	0		1.3619	1992814
00:00:04.315	26339	0.0942	0		1.36626	1993802
00:00:04.325	26349	0.09409	0		1.36466	1993438
00:00:04.336	26359	0.09408	0		1.36451	1993416
00:00:04.346	26369	0.09404	0		1.36393	1993279
00:00:04.355	26379	0.09442	0		1.36945	1994544
00:00:04.366	26389	0.09412	0		1.36509	1993544
00:00:04.376	26399	0.0943	0		1.36771	1994150
00:00:04.386	26409	0.09448	0		1.37032	1994755
00:00:04.395	26419	0.0948	0		1.37496	1995802
00:00:04.406	26429	0.09485	0		1.37568	1996000
00:00:04.415	26439	0.09472	0		1.3738	1995539
00:00:04.425	26449	0.09456	0		1.37148	1995015
00:00:04.435	26459	0.09502	0		1.37815	1996570
00:00:04.445	26469	0.09491	0		1.37655	1996184
00:00:04.455	26479	0.09533	0		1.38264	1997594
00:00:04.465	26489	0.09551	0		1.38526	1998216
00:00:04.475	26499	0.09555	0		1.38584	1998347
00:00:04.485	26509	0.0961	0		1.39381	2000173
00:00:04.495	26519	0.09606	0		1.39323	2000050
00:00:04.505	26529	0.09591	0		1.39106	1999536
00:00:04.515	26539	0.09633	0		1.39715	2000957
00:00:04.525	26549	0.09634	0		1.39729	2000984
00:00:04.535	26559	0.0965	0		1.39961	2001534
00:00:04.545	26569	0.09641	0		1.39831	2001237
00:00:04.555	26579	0.09687	0		1.40498	2002762
00:00:04.565	26589	0.09706	0		1.40774	2003409
00:00:04.575	26599	0.09725	0		1.41049	2004043
00:00:04.585	26609	0.09678	0		1.40367	2002451
00:00:04.595	26619	0.09748	0		1.41383	2004799
00:00:04.604	26629	0.09728	0		1.41093	2004150
00:00:04.614	26639	0.09742	0		1.41296	2004603
00:00:04.625	26649	0.09762	0		1.41586	2005275
00:00:04.635	26659	0.09744	0		1.41325	2004666
00:00:04.644	26669	0.09684	0		1.40455	2002659
00:00:04.655	26679	0.09759	0		1.41542	2005167
00:00:04.665	26689	0.09729	0		1.41107	2004159
00:00:04.674	26699	0.09781	0		1.41861	2005934
00:00:04.685	26709	0.09733	0		1.41165	2004297
00:00:04.695	26719	0.09767	0		1.41658	2005444
00:00:04.704	26729	0.0977	0		1.41702	2005547
00:00:04.714	26739	0.09769	0		1.41687	2005507
00:00:04.724	26749	0.09766	0		1.41644	2005419
00:00:04.734	26759	0.09804	0		1.42195	2006696
00:00:04.744	26769	0.0979	0		1.41992	2006204
00:00:04.754	26779	0.09848	0		1.42833	2008158
00:00:04.764	26789	0.0982	0		1.42427	2007243
00:00:04.774	26799	0.09859	0		1.42993	2008540
00:00:04.784	26809	0.09852	0		1.42891	2008290
00:00:04.794	26819	0.09909	0		1.43718	2010202
00:00:04.804	26829	0.09903	0		1.43631	2010001
00:00:04.814	26839	0.09936	0		1.44109	2011107
00:00:04.824	26849	0.09934	0		1.4408	2011067
00:00:04.834	26859	0.09989	0		1.44878	2012891
00:00:04.844	26869	0.09947	0		1.44269	2011480
00:00:04.854	26879	0.10022	0		1.45357	2013999
00:00:04.864	26889	0.10008	0		1.45154	2013537
00:00:04.874	26899	0.10054	0		1.45821	2015083
00:00:04.884	26909	0.10021	0		1.45342	2013965
00:00:04.894	26919	0.10116	0		1.4672	2017172
00:00:04.904	26929	0.10071	0		1.46067	2015635
00:00:04.913	26939	0.10104	0		1.46546	2016772
00:00:04.924	26949	0.1009	0		1.46343	2016285
00:00:04.933	26959	0.10151	0		1.47228	2018349
00:00:04.944	26969	0.10161	0		1.47373	2018684
00:00:04.954	26979	0.10156	0		1.473	2018505
00:00:04.963	26989	0.10134	0		1.46981	2017755
00:00:04.973	26999	0.10182	0		1.47677	2019359
00:00:04.984	27009	0.10185	0		1.47721	2019481
00:00:04.993	27019	0.10197	0		1.47895	2019886
00:00:05.003	27029	0.10183	0		1.47692	2019410
00:00:05.013	27039	0.102	0		1.47938	2019982
00:00:05.023	27049	0.10185	0		1.47721	2019479
00:00:05.034	27059	0.10242	0		1.48548	2021376
00:00:05.043	27069	0.10205	0		1.48011	2020141
00:00:05.053	27079	0.10223	0		1.48272	2020737
00:00:05.063	27089	0.10224	0		1.48287	2020796
00:00:05.073	27099	0.10251	0		1.48678	2021700
00:00:05.083	27109	0.10223	0		1.48272	2020749
00:00:05.093	27119	0.10242	0		1.48548	2021376
00:00:05.103	27129	0.10236	0		1.48461	2021190
00:00:05.113	27139	0.10274	0		1.49012	2022455
00:00:05.123	27149	0.10243	0		1.48562	2021432
00:00:05.133	27159	0.10265	0		1.48881	2022163
00:00:05.143	27169	0.1024	0		1.48519	2021320
00:00:05.153	27179	0.10259	0		1.48794	2021960
00:00:05.163	27189	0.10255	0		1.48736	2021823
00:00:05.173	27199	0.10297	0		1.49345	2023242
00:00:05.183	27209	0.10295	0		1.49316	2023156
00:00:05.193	27219	0.10284	0		1.49157	2022794
00:00:05.203	27229	0.1028	0		1.49099	2022647
00:00:05.212	27239	0.10315	0		1.49606	2023826
00:00:05.222	27249	0.10287	0		1.492	2022901
00:00:05.233	27259	0.10291	0		1.49258	2023046
00:00:05.243	27269	0.1031	0		1.49534	2023676
00:00:05.253	27279	0.10323	0		1.49722	2024097
00:00:05.263	27289	0.10306	0		1.49476	2023546
00:00:05.272	27299	0.10333	0		1.49867	2024451
00:00:05.283	27309	0.10314	0		1.49592	2023789
00:00:05.292	27319	0.10326	0		1.49766	2024213
00:00:05.302	27329	0.10327	0		1.4978	2024232
00:00:05.312	27339	0.10362	0		1.50288	2025412
00:00:05.322	27349	0.10321	0		1.49693	2024029
00:00:05.332	27359	0.10339	0		1.49954	2024637
00:00:05.342	27369	0.10338	0		1.4994	2024596
00:00:05.352	27379	0.10362	0		1.50288	2025424
00:00:05.362	27389	0.10355	0		1.50187	2025164
00:00:05.372	27399	0.10355	0		1.50187	2025164
00:00:05.382	27409	0.10372	0		1.50433	2025738
00:00:05.392	27419	0.10395	0		1.50767	2026535
00:00:05.402	27429	0.10381	0		1.50564	2026061
00:00:05.412	27439	0.10388	0		1.50665	2026299
00:00:05.422	27449	0.10395	0		1.50767	2026520
00:00:05.432	27459	0.10393	0		1.50738	2026444
00:00:05.442	27469	0.10386	0		1.50636	2026230
00:00:05.452	27479	0.10388	0		1.50665	2026299
00:00:05.462	27489	0.10402	0		1.50868	2026753
00:00:05.472	27499	0.10411	0		1.50999	2027073
00:00:05.482	27509	0.10416	0		1.51071	2027240
00:00:05.492	27519	0.10424	0		1.51187	2027508
00:00:05.502	27529	0.10424	0		1.51187	2027493
00:00:05.513	27539	0.10447	0		1.51521	2028270
00:00:05.521	27549	0.10472	0		1.51883	2029116
00:00:05.532	27559	0.10479	0		1.51985	2029327
00:00:05.542	27569	0.10475	0		1.51927	2029212
00:00:05.552	27579	0.10466	0		1.51796	2028900
00:00:05.562	27589	0.10454	0		1.51622	2028488
00:00:05.572	27599	0.10514	0		1.52493	2030525
00:00:05.582	27609	0.10481	0		1.52014	2029408
00:00:05.591	27619	0.10506	0		1.52377	2030246
00:00:05.601	27629	0.10465	0		1.51782	2028856
00:00:05.611	27639	0.1051	0		1.52435	2030374
00:00:05.621	27649	0.10478	0		1.51971	2029320
00:00:05.631	27659	0.10476	0		1.51941	2029249
00:00:05.641	27669	0.10475	0		1.51927	2029202
00:00:05.651	27679	0.10499	0		1.52275	2030014
00:00:05.661	27689	0.10503	0		1.52333	2030141
00:00:05.671	27699	0.10525	0		1.52652	2030867
00:00:05.681	27709	0.10499	0		1.52275	2030004
00:00:05.694	27719	0.10559	0		1.53145	2032026
00:00:05.701	27729	0.10547	0		1.52971	2031631
00:00:05.711	27739	0.10542	0		1.52899	2031467
00:00:05.721	27749	0.10546	0		1.52957	2031597
00:00:05.731	27759	0.10566	0		1.53247	2032274
00:00:05.741	27769	0.10551	0		1.53029	2031742
00:00:05.751	27779	0.10588	0		1.53566	2032994
00:00:05.761	27789	0.10562	0		1.53189	2032124
00:00:05.771	27799	0.10563	0		1.53203	2032163
00:00:05.781	27809	0.10574	0		1.53363	2032511
00:00:05.791	27819	0.10596	0		1.53682	2033279
00:00:05.801	27829	0.1057	0		1.53305	2032391
00:00:05.811	27839	0.10617	0		1.53987	2033960
00:00:05.820	27849	0.10544	0		1.52928	2031508
00:00:05.831	27859	0.10605	0		1.53812	2033573
00:00:05.841	27869	0.10589	0		1.5358	2033041
00:00:05.851	27879	0.10621	0		1.54045	2034102
00:00:05.861	27889	0.10616	0		1.53972	2033938
00:00:05.870	27899	0.10622	0		1.54059	2034151
00:00:05.881	27909	0.10646	0		1.54407	2034956
00:00:05.891	27919	0.10608	0		1.53856	2033659
00:00:05.900	27929	0.10619	0		1.54016	2034053
00:00:05.910	27939	0.10642	0		1.54349	2034823
00:00:05.920	27949	0.10643	0		1.54364	2034841
00:00:05.930	27959	0.10631	0		1.5419	2034438
00:00:05.940	27969	0.10623	0		1.54074	2034161
00:00:05.950	27979	0.10645	0		1.54393	2034897
00:00:05.960	27989	0.10641	0		1.54335	2034767
00:00:05.970	27999	0.10635	0		1.54248	2034571
00:00:05.980	28009	0.10651	0		1.5448	2035117
00:00:05.991	28019	0.10658	0		1.54581	2035347
00:00:06.001	28029	0.10658	0		1.54581	2035340
00:00:06.010	28039	0.10696	0		1.55132	2036608
00:00:06.020	28049	0.10688	0		1.55016	2036338
00:00:06.030	28059	0.10679	0		1.54886	2036041
00:00:06.040	28069	0.10693	0		1.55089	2036505
00:00:06.050	28079	0.10706	0		1.55277	2036953
00:00:06.060	28089	0.10731	0		1.5564	2037782
00:00:06.070	28099	0.10705	0		1.55263	2036924
00:00:06.080	28109	0.10716	0		1.55422	2037277
00:00:06.090	28119	0.10714	0		1.55393	2037235
00:00:06.100	28129	0.1072	0		1.5548	2037439
00:00:06.110	28139	0.10733	0		1.55669	2037870
00:00:06.120	28149	0.10715	0		1.55408	2037257
00:00:06.130	28159	0.10739	0		1.55756	2038076
00:00:06.140	28169	0.10708	0		1.55306	2037020
00:00:06.149	28179	0.10697	0		1.55147	2036657
00:00:06.160	28189	0.10715	0		1.55408	2037267
00:00:06.170	28199	0.10732	0		1.55654	2037826
00:00:06.179	28209	0.10714	0		1.55393	2037240
00:00:06.189	28219	0.10722	0		1.55509	2037481
00:00:06.200	28229	0.10713	0		1.55379	2037181
00:00:06.209	28239	0.10717	0		1.55437	2037332
00:00:06.220	28249	0.1073	0		1.55625	2037768
00:00:06.229	28259	0.10752	0		1.55945	2038513
00:00:06.239	28269	0.10705	0		1.55263	2036914
00:00:06.249	28279	0.10764	0		1.56119	2038900
00:00:06.259	28289	0.10747	0		1.55872	2038322
00:00:06.269	28299	0.10769	0		1.56191	2039064
00:00:06.279	28309	0.10764	0		1.56119	2038915
00:00:06.289	28319	0.10764	0		1.56119	2038912
00:00:06.299	28329	0.10752	0		1.55945	2038506
00:00:06.309	28339	0.10753	0		1.55959	2038520
00:00:06.319	28349	0.10755	0		1.55988	2038591
00:00:06.329	28359	0.10772	0		1.56235	2039182
00:00:06.339	28369	0.10763	0		1.56104	2038866
00:00:06.349	28379	0.10777	0		1.56307	2039349
00:00:06.359	28389	0.10798	0		1.56612	2040059
00:00:06.369	28399	0.10803	0		1.56684	2040207
00:00:06.379	28409	0.108	0		1.56641	2040106
00:00:06.389	28419	0.10818	0		1.56902	2040726
00:00:06.399	28429	0.10815	0		1.56858	2040619
00:00:06.409	28439	0.10825	0		1.57003	2040944
00:00:06.420	28449	0.10847	0		1.57322	2041692
00:00:06.429	28459	0.10837	0		1.57177	2041347
00:00:06.439	28469	0.10863	0		1.57554	2042234
00:00:06.449	28479	0.10859	0		1.57496	2042105
00:00:06.458	28489	0.10866	0		1.57598	2042310
00:00:06.468	28499	0.10898	0		1.58062	2043404
00:00:06.478	28509	0.1091	0		1.58236	2043794
00:00:06.488	28519	0.10903	0		1.58135	2043560
00:00:06.498	28529	0.10867	0		1.57612	2042345
00:00:06.508	28539	0.10889	0		1.57932	2043112
00:00:06.519	28549	0.10924	0		1.58439	2044267
00:00:06.528	28559	0.10923	0		1.58425	2044222
00:00:06.538	28569	0.10912	0		1.58265	2043865
00:00:06.549	28579	0.10949	0		1.58802	2045105
00:00:06.559	28589	0.10937	0		1.58628	2044694
00:00:06.568	28599	0.1095	0		1.58816	2045134
00:00:06.578	28609	0.10955	0		1.58889	2045321
00:00:06.588	28619	0.10947	0		1.58773	2045032
00:00:06.598	28629	0.10969	0		1.59092	2045784
00:00:06.608	28639	0.11008	0		1.59657	2047098
00:00:06.618	28649	0.10995	0		1.59469	2046657
00:00:06.628	28659	0.10999	0		1.59527	2046780
00:00:06.638	28669	0.11053	0		1.6031	2048609
00:00:06.648	28679	0.11033	0		1.6002	2047944
00:00:06.658	28689	0.11014	0		1.59745	2047279
00:00:06.668	28699	0.11036	0		1.60064	2048017
00:00:06.678	28709	0.11049	0		1.60252	2048479
00:00:06.688	28719	0.11058	0		1.60383	2048753
00:00:06.698	28729	0.11075	0		1.60629	2049325
00:00:06.708	28739	0.11074	0		1.60615	2049288
00:00:06.718	28749	0.11091	0		1.60861	2049866
00:00:06.728	28759	0.11078	0		1.60673	2049425
00:00:06.738	28769	0.11075	0		1.60629	2049330
00:00:06.748	28779	0.11087	0		1.60803	2049743
00:00:06.758	28789	0.11094	0		1.60905	2049991
00:00:06.768	28799	0.11107	0		1.61093	2050413
00:00:06.778	28809	0.11097	0		1.60948	2050087
00:00:06.788	28819	0.11101	0		1.61006	2050195
00:00:06.798	28829	0.11135	0		1.61499	2051347
00:00:06.807	28839	0.11147	0		1.61674	2051746
00:00:06.818	28849	0.11184	0		1.6221	2053009
00:00:06.828	28859	0.1116	0		1.61862	2052173
00:00:06.838	28869	0.11194	0		1.62355	2053340
00:00:06.848	28879	0.11191	0		1.62312	2053232
00:00:06.857	28889	0.11185	0		1.62225	2053034
00:00:06.867	28899	0.11204	0		1.625	2053663
00:00:06.878	28909	0.11201	0		1.62457	2053553
00:00:06.887	28919	0.11218	0		1.62703	2054142
00:00:06.897	28929	0.11216	0		1.62674	2054063
00:00:06.908	28939	0.11227	0		1.62834	2054421
00:00:06.917	28949	0.11224	0		1.6279	2054343
00:00:06.927	28959	0.11227	0		1.62834	2054438
00:00:06.937	28969	0.11262	0		1.63341	2055598
00:00:06.947	28979	0.11206	0		1.62529	2053738
00:00:06.957	28989	0.11252	0		1.63196	2055272
00:00:06.967	28999	0.11247	0		1.63124	2055105
00:00:06.977	29009	0.11291	0		1.63762	2056596
00:00:06.987	29019	0.11231	0		1.62892	2054570
00:00:06.997	29029	0.11274	0		1.63516	2056005
00:00:07.007	29039	0.11269	0		1.63443	2055856
00:00:07.017	29049	0.11261	0		1.63327	2055586
00:00:07.027	29059	0.11254	0		1.63225	2055357
00:00:07.037	29069	0.11318	0		1.64154	2057491
00:00:07.047	29079	0.11293	0		1.63791	2056638
00:00:07.057	29089	0.11287	0		1.63704	2056456
00:00:07.067	29099	0.1129	0		1.63748	2056559
00:00:07.077	29109	0.1129	0		1.63748	2056557
00:00:07.087	29119	0.11279	0		1.63588	2056186
00:00:07.097	29129	0.11331	0		1.64342	2057942
00:00:07.106	29139	0.11302	0		1.63922	2056944
00:00:07.116	29149	0.11303	0		1.63936	2056981
00:00:07.127	29159	0.11318	0		1.64154	2057481
00:00:07.137	29169	0.1133	0		1.64328	2057898
00:00:07.147	29179	0.1127	0		1.63457	2055885
00:00:07.157	29189	0.11325	0		1.64255	2057738
00:00:07.166	29199	0.113	0		1.63893	2056900
00:00:07.176	29209	0.11324	0		1.64241	2057704
00:00:07.187	29219	0.11304	0		1.63951	2057025
00:00:07.196	29229	0.11339	0		1.64458	2058206
00:00:07.206	29239	0.11332	0		1.64357	2057969
00:00:07.216	29249	0.11375	0		1.6498	2059413
00:00:07.226	29259	0.11344	0		1.64531	2058348
00:00:07.236	29269	0.11353	0		1.64661	2058667
00:00:07.246	29279	0.11352	0		1.64647	2058621
00:00:07.256	29289	0.11381	0		1.65067	2059619
00:00:07.266	29299	0.11344	0		1.64531	2058364
00:00:07.276	29309	0.11369	0		1.64893	2059204
00:00:07.286	29319	0.11377	0		1.65009	2059479
00:00:07.296	29329	0.11374	0		1.64966	2059359
00:00:07.306	29339	0.11359	0		1.64748	2058876
00:00:07.316	29349	0.11409	0		1.65474	2060543
00:00:07.326	29359	0.11367	0		1.64864	2059147
00:00:07.336	29369	0.11404	0		1.65401	2060393
00:00:07.346	29379	0.11411	0		1.65503	2060621
00:00:07.356	29389	0.11413	0		1.65532	2060690
00:00:07.366	29399	0.11379	0		1.65038	2059528
00:00:07.376	29409	0.11427	0		1.65735	2061149
00:00:07.386	29419	0.11391	0		1.65212	2059954
00:00:07.396	29429	0.11417	0		1.6559	2060815
00:00:07.406	29439	0.11401	0		1.65357	2060281
00:00:07.415	29449	0.11439	0		1.65909	2061543
00:00:07.425	29459	0.11416	0		1.65575	2060788
00:00:07.436	29469	0.11443	0		1.65967	2061697
00:00:07.446	29479	0.11427	0		1.65735	2061156
00:00:07.455	29489	0.11499	0		1.66779	2063548
00:00:07.465	29499	0.11439	0		1.65909	2061545
00:00:07.475	29509	0.11464	0		1.66271	2062379
00:00:07.486	29519	0.11437	0		1.6588	2061482
00:00:07.495	29529	0.11482	0		1.66532	2062978
00:00:07.505	29539	0.11455	0		1.66141	2062078
00:00:07.516	29549	0.11505	0		1.66866	2063766
00:00:07.526	29559	0.11454	0		1.66126	2062049
00:00:07.535	29569	0.1147	0		1.66358	2062600
00:00:07.545	29579	0.11452	0		1.66097	2061981
00:00:07.555	29589	0.11506	0		1.6688	2063793
00:00:07.565	29599	0.11455	0		1.66141	2062095
00:00:07.575	29609	0.11512	0		1.66967	2064000
00:00:07.585	29619	0.11507	0		1.66895	2063821
00:00:07.595	29629	0.1155	0		1.67519	2065264
00:00:07.605	29639	0.11494	0		1.66706	2063399
00:00:07.615	29649	0.11539	0		1.67359	2064907
00:00:07.625	29659	0.11526	0		1.6717	2064472
00:00:07.635	29669	0.11587	0		1.68055	2066511
00:00:07.645	29679	0.11584	0		1.68012	2066404
00:00:07.656	29689	0.1156	0		1.67664	2065599
00:00:07.665	29699	0.11575	0		1.67881	2066127
00:00:07.675	29709	0.11572	0		1.67838	2066020
00:00:07.685	29719	0.11566	0		1.67751	2065829
00:00:07.695	29729	0.1162	0		1.68534	2067631
00:00:07.704	29739	0.11583	0		1.67997	2066397
00:00:07.715	29749	0.11597	0		1.682	2066853
00:00:07.724	29759	0.11622	0		1.68563	2067694
00:00:07.735	29769	0.11626	0		1.68621	2067829
00:00:07.745	29779	0.11595	0		1.68171	2066792
00:00:07.754	29789	0.11645	0		1.68896	2068457
00:00:07.765	29799	0.11633	0		1.68722	2068049
00:00:07.775	29809	0.11691	0		1.69564	2070015
00:00:07.785	29819	0.1162	0		1.68534	2067623
00:00:07.795	29829	0.11671	0		1.69273	2069335
00:00:07.804	29839	0.11635	0		1.68751	2068140
00:00:07.814	29849	0.11691	0		1.69564	2069991
00:00:07.824	29859	0.11638	0		1.68795	2068243
00:00:07.835	29869	0.11661	0		1.69128	2068993
00:00:07.844	29879	0.11628	0		1.6865	2067895
00:00:07.854	29889	0.1163	0		1.68679	2067964
00:00:07.864	29899	0.11642	0		1.68853	2068352
00:00:07.874	29909	0.11666	0		1.69201	2069173
00:00:07.885	29919	0.11629	0		1.68664	2067939
00:00:07.894	29929	0.1166	0		1.69114	2068952
00:00:07.904	29939	0.11642	0		1.68853	2068366
00:00:07.914	29949	0.11673	0		1.69302	2069408
00:00:07.924	29959	0.11667	0		1.69215	2069185
00:00:07.934	29969	0.11682	0		1.69433	2069707
00:00:07.944	29979	0.11676	0		1.69346	2069509
00:00:07.954	29989	0.11688	0		1.6952	2069900
00:00:07.964	29999	0.11671	0		1.69273	2069340
00:00:07.974	30009	0.1171	0		1.69839	2070641
00:00:07.984	30019	0.11736	0		1.70216	2071533
00:00:07.994	30029	0.11737	0		1.70231	2071543
00:00:08.004	30039	0.1176	0		1.70564	2072330
00:00:08.014	30049	0.11765	0		1.70637	2072499
00:00:08.024	30059	0.11756	0		1.70506	2072193
00:00:08.033	30069	0.1181	0		1.7129	2073993
00:00:08.044	30079	0.1179	0		1.70999	2073345
00:00:08.054	30089	0.11799	0		1.7113	2073645
00:00:08.064	30099	0.11816	0		1.71377	2074213
00:00:08.073	30109	0.11819	0		1.7142	2074311
00:00:08.084	30119	0.11819	0		1.7142	2074296
00:00:08.093	30129	0.11779	0		1.7084	2072956
00:00:08.103	30139	0.11812	0		1.71319	2074083
00:00:08.113	30149	0.11837	0		1.71681	2074922
00:00:08.123	30159	0.11822	0		1.71464	2074414
00:00:08.133	30169	0.11845	0		1.71797	2075169
00:00:08.143	30179	0.11837	0		1.71681	2074897
00:00:08.153	30189	0.11879	0		1.7229	2076317
00:00:08.163	30199	0.11855	0		1.71942	2075501
00:00:08.173	30209	0.11887	0		1.72406	2076567
00:00:08.183	30219	0.11899	0		1.7258	2076983
00:00:08.193	30229	0.11908	0		1.72711	2077303
00:00:08.203	30239	0.11924	0		1.72943	2077834
00:00:08.213	30249	0.11931	0		1.73044	2078059
00:00:08.223	30259	0.11967	0		1.73567	2079256
00:00:08.233	30269	0.11993	0		1.73944	2080151
00:00:08.243	30279	0.11963	0		1.73509	2079144
00:00:08.253	30289	0.11974	0		1.73668	2079487
00:00:08.263	30299	0.11996	0		1.73987	2080244
00:00:08.273	30309	0.12006	0		1.74132	2080565
00:00:08.283	30319	0.12011	0		1.74205	2080759
00:00:08.293	30329	0.12027	0		1.74437	2081269
00:00:08.303	30339	0.12031	0		1.74495	2081428
00:00:08.313	30349	0.12032	0		1.74509	2081450
00:00:08.323	30359	0.12039	0		1.74611	2081685
00:00:08.332	30369	0.12053	0		1.74814	2082166
00:00:08.342	30379	0.1204	0		1.74625	2081702
00:00:08.352	30389	0.12038	0		1.74596	2081644
00:00:08.363	30399	0.12046	0		1.74712	2081924
00:00:08.372	30409	0.12085	0		1.75278	2083242
00:00:08.383	30419	0.12045	0		1.74698	2081872
00:00:08.393	30429	0.12077	0		1.75162	2082961
00:00:08.402	30439	0.12092	0		1.7538	2083465
00:00:08.412	30449	0.12089	0		1.75336	2083348
00:00:08.422	30459	0.12113	0		1.75684	2084152
00:00:08.432	30469	0.121	0		1.75496	2083736
00:00:08.443	30479	0.12128	0		1.75902	2084667
00:00:08.452	30489	0.12141	0		1.7609	2085113
00:00:08.462	30499	0.12106	0		1.75583	2083941
00:00:08.472	30509	0.12124	0		1.75844	2084532
00:00:08.482	30519	0.1211	0		1.75641	2084078
00:00:08.492	30529	0.12135	0		1.76003	2084907
00:00:08.502	30539	0.12109	0		1.75626	2084039
00:00:08.512	30549	0.12123	0		1.75829	2084510
00:00:08.522	30559	0.12161	0		1.7638	2085770
00:00:08.532	30569	0.12181	0		1.7667	2086464
00:00:08.542	30579	0.12136	0		1.76018	2084949
00:00:08.552	30589	0.12211	0		1.77106	2087445
00:00:08.562	30599	0.12198	0		1.76917	2087030
00:00:08.572	30609	0.12229	0		1.77367	2088070
00:00:08.582	30619	0.12255	0		1.77744	2088922
00:00:08.592	30629	0.12251	0		1.77686	2088785
00:00:08.601	30639	0.1228	0		1.78106	2089763
00:00:08.613	30649	0.12317	0		1.78643	2091002
00:00:08.622	30659	0.12334	0		1.7889	2091585
00:00:08.632	30669	0.12312	0		1.7857	2090838
00:00:08.642	30679	0.12341	0		1.78991	2091811
00:00:08.652	30689	0.12353	0		1.79165	2092223
00:00:08.661	30699	0.12356	0		1.79209	2092321
00:00:08.671	30709	0.12369	0		1.79397	2092758
00:00:08.681	30719	0.12408	0		1.79963	2094061
00:00:08.691	30729	0.12358	0		1.79238	2092401
00:00:08.702	30739	0.12374	0		1.7947	2092924
00:00:08.711	30749	0.12368	0		1.79383	2092733
00:00:08.721	30759	0.12365	0		1.79339	2092606
00:00:08.731	30769	0.12398	0		1.79818	2093728
00:00:08.741	30779	0.12382	0		1.79586	2093181
00:00:08.752	30789	0.12423	0		1.8018	2094569
00:00:08.762	30799	0.12404	0		1.79905	2093934
00:00:08.771	30809	0.12436	0		1.80369	2095013
00:00:08.781	30819	0.12419	0		1.80122	2094449
00:00:08.791	30829	0.12411	0		1.80006	2094157
00:00:08.801	30839	0.12429	0		1.80267	2094763
00:00:08.811	30849	0.12436	0		1.80369	2095003
00:00:08.821	30859	0.12391	0		1.79716	2093483
00:00:08.831	30869	0.12394	0		1.7976	2093589
00:00:08.841	30879	0.12391	0		1.79716	2093488
00:00:08.851	30889	0.12399	0		1.79832	2093770
00:00:08.861	30899	0.12405	0		1.79919	2093954
00:00:08.871	30909	0.12431	0		1.80296	2094853
00:00:08.881	30919	0.12401	0		1.79861	2093838
00:00:08.891	30929	0.12421	0		1.80151	2094498
00:00:08.901	30939	0.12399	0		1.79832	2093765
00:00:08.911	30949	0.12402	0		1.79876	2093863
00:00:08.921	30959	0.12417	0		1.80093	2094364
00:00:08.930	30969	0.1241	0		1.79992	2094120
00:00:08.941	30979	0.12398	0		1.79818	2093733
00:00:08.951	30989	0.12439	0		1.80412	2095120
00:00:08.960	30999	0.12443	0		1.8047	2095239
00:00:08.970	31009	0.12425	0		1.80209	2094638
00:00:08.980	31019	0.12447	0		1.80528	2095371
00:00:08.990	31029	0.12443	0		1.8047	2095236
00:00:09.001	31039	0.12423	0		1.8018	2094567
00:00:09.010	31049	0.12411	0		1.80006	2094169
00:00:09.020	31059	0.1241	0		1.79992	2094132
00:00:09.030	31069	0.1247	0		1.80862	2096129
00:00:09.040	31079	0.12476	0		1.80949	2096361
00:00:09.050	31089	0.12471	0		1.80877	2096192
00:00:09.060	31099	0.12461	0		1.80731	2095834
00:00:09.070	31109	0.12527	0		1.81689	2098051
00:00:09.080	31119	0.12521	0		1.81602	2097859
00:00:09.090	31129	0.12514	0		1.815	2097633
00:00:09.100	31139	0.1253	0		1.81732	2098171
00:00:09.110	31149	0.12584	0		1.82515	2099978
00:00:09.120	31159	0.1263	0		1.83183	2101525
00:00:09.130	31169	0.12634	0		1.83241	2101642
00:00:09.140	31179	0.12626	0		1.83125	2101392
00:00:09.150	31189	0.12614	0		1.82951	2100992
00:00:09.160	31199	0.1265	0		1.83473	2102196
00:00:09.170	31209	0.12667	0		1.83719	2102765
00:00:09.180	31219	0.12687	0		1.84009	2103420
00:00:09.190	31229	0.12672	0		1.83792	2102929
00:00:09.200	31239	0.12711	0		1.84357	2104224
00:00:09.210	31249	0.12717	0		1.84444	2104425
00:00:09.220	31259	0.12712	0		1.84372	2104258
00:00:09.230	31269	0.12727	0		1.84589	2104775
00:00:09.240	31279	0.12749	0		1.84909	2105503
00:00:09.250	31289	0.12761	0		1.85083	2105926
00:00:09.259	31299	0.12776	0		1.853	2106413
00:00:09.269	31309	0.12755	0		1.84996	2105714
00:00:09.279	31319	0.12757	0		1.85025	2105765
00:00:09.289	31329	0.12763	0		1.85112	2105975
00:00:09.300	31339	0.12793	0		1.85547	2106987
00:00:09.309	31349	0.12804	0		1.85706	2107342
00:00:09.319	31359	0.12815	0		1.85866	2107710
00:00:09.329	31369	0.12791	0		1.85518	2106918
00:00:09.340	31379	0.12815	0		1.85866	2107730
00:00:09.349	31389	0.12842	0		1.86257	2108640
00:00:09.362	31399	0.12838	0		1.86199	2108497
00:00:09.369	31409	0.1282	0		1.85938	2107879
00:00:09.380	31419	0.12819	0		1.85924	2107870
00:00:09.389	31429	0.12827	0		1.8604	2108119
00:00:09.399	31439	0.12851	0		1.86388	2108933
00:00:09.409	31449	0.12819	0		1.85924	2107867
00:00:09.419	31459	0.12804	0		1.85706	2107357
00:00:09.429	31469	0.12819	0		1.85924	2107845
00:00:09.439	31479	0.12823	0		1.85982	2107985
00:00:09.449	31489	0.12808	0		1.85764	2107484
00:00:09.459	31499	0.12777	0		1.85315	2106435
00:00:09.469	31509	0.12805	0		1.85721	2107371
00:00:09.479	31519	0.12835	0		1.86156	2108389
00:00:09.489	31529	0.12796	0		1.8559	2107090
00:00:09.499	31539	0.12835	0		1.86156	2108406
00:00:09.509	31549	0.12825	0		1.86011	2108046
00:00:09.519	31559	0.12826	0		1.86025	2108080
00:00:09.529	31569	0.12786	0		1.85445	2106734
00:00:09.538	31579	0.1283	0		1.86083	2108212
00:00:09.549	31589	0.1279	0		1.85503	2106882
00:00:09.559	31599	0.12817	0		1.85895	2107784
00:00:09.568	31609	0.12785	0		1.85431	2106729
00:00:09.579	31619	0.12823	0		1.85982	2108002
00:00:09.589	31629	0.12799	0		1.85634	2107195
00:00:09.599	31639	0.12809	0		1.85779	2107531
00:00:09.608	31649	0.12794	0		1.85561	2107014
00:00:09.618	31659	0.12786	0		1.85445	2106734
00:00:09.629	31669	0.12792	0		1.85532	2106945
00:00:09.639	31679	0.12795	0		1.85576	2107036
00:00:09.648	31689	0.12754	0		1.84981	2105685
00:00:09.659	31699	0.12749	0		1.84909	2105491
00:00:09.669	31709	0.12744	0		1.84836	2105339
00:00:09.678	31719	0.12773	0		1.85257	2106308
00:00:09.688	31729	0.12768	0		1.85184	2106129
00:00:09.699	31739	0.1278	0		1.85358	2106543
00:00:09.708	31749	0.12744	0		1.84836	2105332
00:00:09.718	31759	0.1276	0		1.85068	2105866
00:00:09.728	31769	0.12744	0		1.84836	2105339
00:00:09.738	31779	0.12785	0		1.85431	2106702
00:00:09.748	31789	0.12756	0		1.8501	2105729
00:00:09.758	31799	0.12779	0		1.85344	2106508
00:00:09.768	31809	0.12743	0		1.84822	2105315
00:00:09.778	31819	0.12789	0		1.85489	2106840
00:00:09.788	31829	0.12771	0		1.85228	2106254
00:00:09.798	31839	0.12774	0		1.85271	2106344
00:00:09.808	31849	0.12796	0		1.8559	2107092
00:00:09.818	31859	0.12774	0		1.85271	2106339
00:00:09.828	31869	0.12771	0		1.85228	2106234
00:00:09.838	31879	0.12751	0		1.84938	2105565
00:00:09.848	31889	0.12751	0		1.84938	2105584
00:00:09.858	31899	0.12788	0		1.85474	2106811
00:00:09.867	31909	0.12719	0		1.84473	2104491
00:00:09.878	31919	0.12761	0		1.85083	2105921
00:00:09.887	31929	0.12726	0		1.84575	2104726
00:00:09.898	31939	0.12737	0		1.84735	2105121
00:00:09.907	31949	0.12707	0		1.84299	2104101
00:00:09.918	31959	0.12706	0		1.84285	2104057
00:00:09.928	31969	0.12677	0		1.83864	2103103
00:00:09.937	31979	0.12697	0		1.84154	2103763
00:00:09.948	31989	0.12667	0		1.83719	2102745
00:00:09.957	31999	0.12697	0		1.84154	2103753
00:00:09.967	32009	0.12659	0		1.83603	2102488
00:00:09.977	32019	0.12673	0		1.83806	2102973
00:00:09.987	32029	0.12625	0		1.8311	2101357
00:00:09.997	32039	0.12661	0		1.83632	2102557
00:00:10.007	32049	0.12612	0		1.82922	2100904
00:00:10.017	32059	0.12657	0		1.83574	2102429
00:00:10.027	32069	0.12631	0		1.83197	2101542
00:00:10.037	32079	0.12666	0		1.83705	2102726
00:00:10.047	32089	0.1262	0		1.83038	2101191
00:00:10.057	32099	0.12674	0		1.83821	2102993
00:00:10.067	32109	0.12689	0		1.84038	2103506
00:00:10.077	32119	0.12707	0		1.84299	2104093
00:00:10.087	32129	0.1264	0		1.83328	2101863
00:00:10.097	32139	0.12727	0		1.84589	2104775
00:00:10.107	32149	0.12681	0		1.83922	2103231
00:00:10.117	32159	0.12722	0		1.84517	2104599
00:00:10.127	32169	0.1267	0		1.83763	2102841
00:00:10.137	32179	0.12713	0		1.84386	2104290
00:00:10.147	32189	0.12702	0		1.84227	2103937
00:00:10.157	32199	0.12734	0		1.84691	2104994
00:00:10.166	32209	0.12718	0		1.84459	2104476
00:00:10.176	32219	0.12752	0		1.84952	2105611
00:00:10.187	32229	0.12697	0		1.84154	2103772
00:00:10.197	32239	0.12748	0		1.84894	2105486
00:00:10.207	32249	0.12744	0		1.84836	2105330
00:00:10.216	32259	0.12753	0		1.84967	2105641
00:00:10.226	32269	0.12721	0		1.84502	2104582
00:00:10.236	32279	0.12733	0		1.84677	2104964
00:00:10.247	32289	0.12697	0		1.84154	2103755
00:00:10.257	32299	0.12722	0		1.84517	2104609
00:00:10.266	32309	0.12687	0		1.84009	2103415
00:00:10.277	32319	0.12727	0		1.84589	2104765
00:00:10.286	32329	0.12655	0		1.83545	2102354
00:00:10.296	32339	0.12683	0		1.83951	2103288
00:00:10.306	32349	0.12674	0		1.83821	2102998
00:00:10.317	32359	0.12712	0		1.84372	2104253
00:00:10.327	32369	0.12681	0		1.83922	2103213
00:00:10.336	32379	0.12674	0		1.83821	2102993
00:00:10.346	32389	0.12701	0		1.84212	2103888
00:00:10.356	32399	0.12684	0		1.83966	2103327
00:00:10.366	32409	0.12688	0		1.84024	2103471
00:00:10.376	32419	0.1268	0		1.83908	2103176
00:00:10.386	32429	0.12679	0		1.83893	2103142
00:00:10.396	32439	0.12681	0		1.83922	2103211
00:00:10.406	32449	0.12678	0		1.83879	2103120
00:00:10.416	32459	0.12694	0		1.84111	2103657
00:00:10.426	32469	0.12682	0		1.83937	2103246
00:00:10.436	32479	0.12734	0		1.84691	2105016
00:00:10.446	32489	0.12674	0		1.83821	2103005
00:00:10.456	32499	0.12704	0		1.84256	2104008
00:00:10.466	32509	0.12684	0		1.83966	2103310
00:00:10.476	32519	0.12709	0		1.84328	2104153
00:00:10.486	32529	0.12704	0		1.84256	2103993
00:00:10.496	32539	0.12738	0		1.84749	2105136
00:00:10.505	32549	0.12713	0		1.84386	2104293
00:00:10.515	32559	0.12709	0		1.84328	2104182
00:00:10.525	32569	0.12746	0		1.84865	2105405
00:00:10.536	32579	0.12766	0		1.85155	2106068
00:00:10.546	32589	0.12767	0		1.8517	2106114
00:00:10.556	32599	0.1277	0		1.85213	2106205
00:00:10.565	32609	0.12789	0		1.85489	2106855
00:00:10.575	32619	0.12782	0		1.85387	2106619
00:00:10.586	32629	0.12799	0		1.85634	2107195
00:00:10.596	32639	0.12793	0		1.85547	2106994
00:00:10.605	32649	0.12777	0		1.85315	2106455
00:00:10.615	32659	0.12819	0		1.85924	2107862
00:00:10.625	32669	0.12797	0		1.85605	2107109
00:00:10.635	32679	0.12807	0		1.8575	2107467
00:00:10.645	32689	0.12816	0		1.8588	2107740
00:00:10.655	32699	0.12803	0		1.85692	2107313
00:00:10.665	32709	0.1279	0		1.85503	2106877
00:00:10.675	32719	0.12818	0		1.85909	2107821
00:00:10.685	32729	0.12788	0		1.85474	2106818
00:00:10.695	32739	0.12819	0		1.85924	2107860
00:00:10.705	32749	0.1281	0		1.85793	2107565
00:00:10.715	32759	0.12796	0		1.8559	2107070
00:00:10.725	32769	0.12807	0		1.8575	2107450
00:00:10.735	32779	0.12805	0		1.85721	2107396
00:00:10.745	32789	0.12772	0		1.85242	2106281
00:00:10.755	32799	0.12808	0		1.85764	2107491
00:00:10.765	32809	0.12789	0		1.85489	2106855
00:00:10.775	32819	0.12781	0		1.85373	2106577
00:00:10.785	32829	0.12808	0		1.85764	2107501
00:00:10.795	32839	0.128	0		1.85648	2107232
00:00:10.804	32849	0.12808	0		1.85764	2107479
00:00:10.814	32859	0.12829	0		1.86069	2108178
00:00:10.824	32869	0.12806	0		1.85735	2107413
00:00:10.835	32879	0.12806	0		1.85735	2107406
00:00:10.845	32889	0.1283	0		1.86083	2108217
00:00:10.854	32899	0.12836	0		1.8617	2108411
00:00:10.864	32909	0.12858	0		1.86489	2109156
00:00:10.875	32919	0.12844	0		1.86286	2108693
00:00:10.885	32929	0.12834	0		1.86141	2108369
00:00:10.894	32939	0.12851	0		1.86388	2108941
00:00:10.904	32949	0.12828	0		1.86054	2108163
00:00:10.914	32959	0.12881	0		1.86823	2109936
00:00:10.924	32969	0.12871	0		1.86678	2109608
00:00:10.934	32979	0.12851	0		1.86388	2108933
00:00:10.944	32989	0.12824	0		1.85996	2108026
00:00:10.954	32999	0.12872	0		1.86693	2109650
00:00:10.964	33009	0.12891	0		1.86968	2110279
00:00:10.974	33019	0.12868	0		1.86635	2109515
00:00:10.984	33029	0.12881	0		1.86823	2109936
00:00:10.994	33039	0.12883	0		1.86852	2110007
00:00:11.004	33049	0.12893	0		1.86997	2110341
00:00:11.014	33059	0.12897	0		1.87055	2110466
00:00:11.024	33069	0.12901	0		1.87113	2110603
00:00:11.034	33079	0.12914	0		1.87302	2111029
00:00:11.044	33089	0.12908	0		1.87215	2110836
00:00:11.054	33099	0.12915	0		1.87316	2111090
00:00:11.064	33109	0.12934	0		1.87592	2111706
00:00:11.073	33119	0.12924	0		1.87447	2111373
00:00:11.084	33129	0.12909	0		1.87229	2110880
00:00:11.094	33139	0.12923	0		1.87432	2111341
00:00:11.104	33149	0.12938	0		1.8765	2111865
00:00:11.113	33159	0.12948	0		1.87795	2112177
00:00:11.124	33169	0.12919	0		1.87374	2111197
00:00:11.134	33179	0.12899	0		1.87084	2110544
00:00:11.144	33189	0.12911	0		1.87258	2110946
00:00:11.153	33199	0.12923	0		1.87432	2111339
00:00:11.163	33209	0.12925	0		1.87461	2111410
00:00:11.173	33219	0.12916	0		1.87331	2111108
00:00:11.183	33229	0.12907	0		1.872	2110794
00:00:11.193	33239	0.12912	0		1.87273	2110988
00:00:11.203	33249	0.12934	0		1.87592	2111716
00:00:11.213	33259	0.12952	0		1.87853	2112310
00:00:11.223	33269	0.12946	0		1.87766	2112126
00:00:11.233	33279	0.12942	0		1.87708	2111976
00:00:11.243	33289	0.12908	0		1.87215	2110848
00:00:11.253	33299	0.12942	0		1.87708	2111985
00:00:11.263	33309	0.12953	0		1.87867	2112346
00:00:11.273	33319	0.1296	0		1.87969	2112586
00:00:11.283	33329	0.1297	0		1.88114	2112907
00:00:11.293	33339	0.12976	0		1.88201	2113121
00:00:11.303	33349	0.12993	0		1.88447	2113694
00:00:11.313	33359	0.12947	0		1.8778	2112155
00:00:11.323	33369	0.12991	0		1.88418	2113626
00:00:11.333	33379	0.12998	0		1.8852	2113876
00:00:11.342	33389	0.13015	0		1.88767	2114427
00:00:11.353	33399	0.12998	0		1.8852	2113859
00:00:11.363	33409	0.13	0		1.88549	2113938
00:00:11.373	33419	0.12989	0		1.88389	2113569
00:00:11.383	33429	0.13025	0		1.88912	2114764
00:00:11.393	33439	0.12978	0		1.8823	2113190
00:00:11.403	33449	0.12973	0		1.88157	2113013
00:00:11.413	33459	0.12973	0		1.88157	2113040
00:00:11.422	33469	0.12985	0		1.88331	2113417
00:00:11.432	33479	0.12996	0		1.88491	2113802
00:00:11.443	33489	0.1299	0		1.88404	2113591
00:00:11.452	33499	0.12991	0		1.88418	2113638
00:00:11.462	33509	0.12983	0		1.88302	2113359
00:00:11.472	33519	0.12992	0		1.88433	2113657
00:00:11.482	33529	0.13008	0		1.88665	2114185
00:00:11.492	33539	0.1304	0		1.89129	2115268
00:00:11.502	33549	0.13002	0		1.88578	2114001
00:00:11.512	33559	0.13007	0		1.88651	2114175
00:00:11.522	33569	0.12987	0		1.8836	2113501
00:00:11.532	33579	0.13029	0		1.8897	2114913
00:00:11.542	33589	0.12991	0		1.88418	2113616
00:00:11.552	33599	0.13007	0		1.88651	2114160
00:00:11.562	33609	0.13004	0		1.88607	2114075
00:00:11.572	33619	0.13017	0		1.88796	2114503
00:00:11.582	33629	0.1302	0		1.88839	2114584
00:00:11.592	33639	0.13029	0		1.8897	2114911
00:00:11.602	33649	0.1302	0		1.88839	2114614
00:00:11.612	33659	0.13014	0		1.88752	2114400
00:00:11.623	33669	0.12999	0		1.88534	2113906
00:00:11.632	33679	0.13028	0		1.88955	2114874
00:00:11.642	33689	0.13018	0		1.8881	2114530
00:00:11.652	33699	0.13027	0		1.88941	2114820
00:00:11.662	33709	0.13019	0		1.88825	2114574
00:00:11.671	33719	0.13026	0		1.88926	2114813
00:00:11.682	33729	0.13027	0		1.88941	2114837
00:00:11.692	33739	0.13039	0		1.89115	2115224
00:00:11.701	33749	0.13011	0		1.88709	2114298
00:00:11.712	33759	0.13066	0		1.89506	2116136
00:00:11.721	33769	0.13079	0		1.89695	2116571
00:00:11.731	33779	0.13082	0		1.89738	2116679
00:00:11.742	33789	0.13093	0		1.89898	2117041
00:00:11.751	33799	0.13076	0		1.89651	2116488
00:00:11.761	33809	0.13059	0		1.89405	2115906
00:00:11.771	33819	0.13079	0		1.89695	2116566
00:00:11.781	33829	0.13077	0		1.89666	2116507
00:00:11.791	33839	0.13053	0		1.89318	2115700
00:00:11.801	33849	0.13053	0		1.89318	2115718
00:00:11.811	33859	0.13046	0		1.89216	2115472
00:00:11.821	33869	0.13065	0		1.89492	2116124
00:00:11.832	33879	0.13071	0		1.89579	2116310
00:00:11.841	33889	0.13055	0		1.89347	2115784
00:00:11.851	33899	0.13081	0		1.89724	2116647
00:00:11.861	33909	0.13082	0		1.89738	2116681
00:00:11.871	33919	0.13083	0		1.89753	2116715
00:00:11.881	33929	0.1308	0		1.89709	2116617
00:00:11.891	33939	0.13089	0		1.8984	2116911
00:00:11.901	33949	0.13122	0		1.90318	2118014
00:00:11.911	33959	0.13098	0		1.8997	2117234
00:00:11.921	33969	0.13158	0		1.90841	2119238
00:00:11.931	33979	0.13136	0		1.90522	2118507
00:00:11.941	33989	0.1314	0		1.9058	2118640
00:00:11.951	33999	0.13146	0		1.90667	2118821
00:00:11.961	34009	0.13155	0		1.90797	2119135
00:00:11.971	34019	0.13156	0		1.90812	2119150
00:00:11.980	34029	0.1316	0		1.9087	2119307
00:00:11.991	34039	0.13218	0		1.91711	2121238
00:00:12.001	34049	0.13201	0		1.91464	2120662
00:00:12.010	34059	0.13221	0		1.91754	2121361
00:00:12.021	34069	0.13253	0		1.92218	2122427
00:00:12.031	34079	0.13216	0		1.91682	2121175
00:00:12.041	34089	0.13257	0		1.92276	2122540
00:00:12.051	34099	0.13261	0		1.92334	2122683
00:00:12.061	34109	0.13281	0		1.92625	2123361
00:00:12.070	34119	0.13294	0		1.92813	2123786
00:00:12.080	34129	0.13329	0		1.93321	2124982
00:00:12.090	34139	0.13339	0		1.93466	2125321
00:00:12.100	34149	0.13352	0		1.93654	2125725
00:00:12.110	34159	0.13321	0		1.93205	2124700
00:00:12.120	34169	0.13354	0		1.93683	2125801
00:00:12.130	34179	0.1339	0		1.94205	2127026
00:00:12.140	34189	0.13421	0		1.94655	2128047
00:00:12.150	34199	0.13445	0		1.95003	2128854
00:00:12.160	34209	0.13497	0		1.95757	2130613
00:00:12.170	34219	0.13496	0		1.95743	2130567
00:00:12.180	34229	0.13541	0		1.96396	2132097
00:00:12.190	34239	0.13575	0		1.96889	2133229
00:00:12.200	34249	0.13568	0		1.96787	2132982
00:00:12.210	34259	0.13644	0		1.97889	2135522
00:00:12.220	34269	0.13732	0		1.99166	2138490
00:00:12.229	34279	0.1378	0		1.99862	2140089
00:00:12.240	34289	0.13822	0		2.00471	2141519
00:00:12.250	34299	0.13913	0		2.01791	2144577
00:00:12.259	34309	0.13944	0		2.02241	2145592
00:00:12.270	34319	0.13997	0		2.03009	2147367
00:00:12.280	34329	0.14065	0		2.03996	2149663
00:00:12.290	34339	0.1415	0		2.05228	2152525
00:00:12.300	34349	0.14214	0		2.06157	2154662
00:00:12.309	34359	0.1429	0		2.07259	2157225
00:00:12.319	34369	0.1443	0		2.09289	2161901
00:00:12.330	34379	0.14457	0		2.09681	2162818
00:00:12.339	34389	0.14596	0		2.11697	2167466
00:00:12.349	34399	0.14676	0		2.12857	2170182
00:00:12.359	34409	0.14796	0		2.14598	2174184
00:00:12.369	34419	0.14903	0		2.1615	2177792
00:00:12.379	34429	0.15023	0		2.1789	2181813
00:00:12.389	34439	0.15141	0		2.19602	2185753
00:00:12.400	34449	0.15275	0		2.21545	2190271
00:00:12.409	34459	0.15376	0		2.2301	2193655
00:00:12.419	34469	0.15515	0		2.25026	2198316
00:00:12.429	34479	0.15574	0		2.25882	2200312
00:00:12.439	34489	0.15697	0		2.27666	2204424
00:00:12.449	34499	0.1579	0		2.29015	2207557
00:00:12.459	34509	0.15946	0		2.31277	2212772
00:00:12.469	34519	0.1604	0		2.3264	2215950
00:00:12.479	34529	0.16129	0		2.33931	2218928
00:00:12.489	34539	0.16227	0		2.35353	2222211
00:00:12.499	34549	0.16353	0		2.3718	2226438
00:00:12.509	34559	0.16483	0		2.39066	2230790
00:00:12.519	34569	0.16564	0		2.4024	2233528
00:00:12.529	34579	0.16676	0		2.41865	2237290
00:00:12.539	34589	0.16759	0		2.43069	2240055
00:00:12.549	34599	0.16813	0		2.43852	2241878
00:00:12.559	34609	0.16966	0		2.46071	2246990
00:00:12.569	34619	0.17032	0		2.47028	2249231
00:00:12.579	34629	0.17154	0		2.48798	2253313
00:00:12.589	34639	0.17264	0		2.50393	2257006
00:00:12.599	34649	0.17413	0		2.52554	2262005
00:00:12.609	34659	0.1754	0		2.54396	2266264
00:00:12.618	34669	0.17657	0		2.56093	2270182
00:00:12.628	34679	0.17765	0		2.57659	2273828
00:00:12.638	34689	0.17965	0		2.6056	2280531
00:00:12.648	34699	0.18086	0		2.62315	2284579
00:00:12.658	34709	0.18317	0		2.65666	2292335
00:00:12.668	34719	0.18447	0		2.67551	2296697
00:00:12.678	34729	0.18737	0		2.71757	2306448
00:00:12.688	34739	0.18905	0		2.74194	2312085
00:00:12.698	34749	0.19173	0		2.78081	2321049
00:00:12.708	34759	0.19397	0		2.8133	2328568
00:00:12.719	34769	0.19664	0		2.85202	2337539
00:00:12.728	34779	0.19917	0		2.88872	2346032
00:00:12.738	34789	0.20287	0		2.94238	2358437
00:00:12.748	34799	0.206	0		2.98778	2368946
00:00:12.758	34809	0.2103	0		3.05014	2383375
00:00:12.768	34819	0.21422	0		3.107	2396534
00:00:12.778	34829	0.21872	0		3.17226	2411620
00:00:12.788	34839	0.22346	0		3.24101	2427538
00:00:12.798	34849	0.2291	0		3.32281	2446449
00:00:12.808	34859	0.23431	0		3.39838	2463947
00:00:12.818	34869	0.24084	0		3.49309	2485835
00:00:12.828	34879	0.24775	0		3.59331	2509018
00:00:12.838	34889	0.25511	0		3.70006	2533717
00:00:12.848	34899	0.26283	0		3.81203	2559649
00:00:12.858	34909	0.27114	0		3.93255	2587527
00:00:12.867	34919	0.2794	0		4.05235	2615233
00:00:12.878	34929	0.28861	0		4.18593	2646143
00:00:12.887	34939	0.29723	0		4.31096	2675049
00:00:12.898	34949	0.30707	0		4.45367	2708083
00:00:12.908	34959	0.31617	0		4.58566	2738602
00:00:12.917	34969	0.3254	0		4.71953	2769582
00:00:12.927	34979	0.33411	0		4.84585	2798817
00:00:12.937	34989	0.34303	0		4.97523	2828756
00:00:12.947	34999	0.35101	0		5.09097	2855504
00:00:12.957	35009	0.35926	0		5.21062	2883192
00:00:12.967	35019	0.3669	0		5.32143	2908818
00:00:12.977	35029	0.37377	0		5.42107	2931886
00:00:12.987	35039	0.37995	0		5.51071	2952636
00:00:12.997	35049	0.38592	0		5.59729	2972658
00:00:13.007	35059	0.39102	0		5.67126	2989762
00:00:13.017	35069	0.39608	0		5.74465	3006760
00:00:13.027	35079	0.40025	0		5.80513	3020727
00:00:13.037	35089	0.40392	0		5.85836	3033052
00:00:13.047	35099	0.40679	0		5.89999	3042690
00:00:13.057	35109	0.4102	0		5.94945	3054108
00:00:13.067	35119	0.41248	0		5.98251	3061769
00:00:13.077	35129	0.41484	0		6.01674	3069694
00:00:13.087	35139	0.4169	0		6.04662	3076604
00:00:13.098	35149	0.4189	0		6.07563	3083332
00:00:13.107	35159	0.42091	0		6.10478	3090058
00:00:13.117	35169	0.42309	0		6.1364	3097384
00:00:13.127	35179	0.42449	0		6.15671	3102070
00:00:13.137	35189	0.42659	0		6.18716	3109128
00:00:13.147	35199	0.4283	0		6.21196	3114872
00:00:13.157	35209	0.43036	0		6.24184	3121763
00:00:13.166	35219	0.43162	0		6.26012	3126007
00:00:13.176	35229	0.43344	0		6.28651	3132098
00:00:13.187	35239	0.43523	0		6.31248	3138117
00:00:13.196	35249	0.4362	0		6.32654	3141380
00:00:13.206	35259	0.43769	0		6.34816	3146352
00:00:13.216	35269	0.43864	0		6.36193	3149554
00:00:13.226	35279	0.43908	0		6.36832	3151030
00:00:13.236	35289	0.44027	0		6.38557	3155007
00:00:13.246	35299	0.44041	0		6.38761	3155482
00:00:13.256	35309	0.4405	0		6.38891	3155804
00:00:13.266	35319	0.44067	0		6.39138	3156353
00:00:13.276	35329	0.44015	0		6.38383	3154619
00:00:13.287	35339	0.4399	0		6.38021	3153783
00:00:13.296	35349	0.43965	0		6.37658	3152953
00:00:13.306	35359	0.43892	0		6.36599	3150503
00:00:13.316	35369	0.43855	0		6.36063	3149237
00:00:13.326	35379	0.43857	0		6.36092	3149333
00:00:13.336	35389	0.43822	0		6.35584	3148135
00:00:13.346	35399	0.43765	0		6.34757	3146217
00:00:13.356	35409	0.43788	0		6.35091	3147014
00:00:13.366	35419	0.43821	0		6.3557	3148099
00:00:13.376	35429	0.43872	0		6.36309	3149833
00:00:13.386	35439	0.439	0		6.36716	3150772
00:00:13.396	35449	0.43954	0		6.37499	3152565
00:00:13.406	35459	0.43993	0		6.38064	3153898
00:00:13.416	35469	0.44099	0		6.39602	3157450
00:00:13.426	35479	0.44135	0		6.40124	3158630
00:00:13.436	35489	0.4421	0		6.41212	3161159
00:00:13.446	35499	0.4426	0		6.41937	3162837
00:00:13.455	35509	0.44357	0		6.43344	3166096
00:00:13.465	35519	0.44448	0		6.44664	3169156
00:00:13.476	35529	0.44575	0		6.46506	3173407
00:00:13.485	35539	0.44679	0		6.48014	3176903
00:00:13.496	35549	0.44812	0		6.49943	3181359
00:00:13.505	35559	0.44913	0		6.51408	3184767
00:00:13.515	35569	0.45044	0		6.53308	3189143
00:00:13.525	35579	0.45198	0		6.55541	3194331
00:00:13.535	35589	0.45319	0		6.57296	3198369
00:00:13.546	35599	0.45433	0		6.5895	3202194
00:00:13.555	35609	0.45594	0		6.61285	3207610
00:00:13.565	35619	0.45675	0		6.6246	3210331
00:00:13.575	35629	0.45832	0		6.64737	3215598
00:00:13.586	35639	0.4596	0		6.66593	3219886
00:00:13.595	35649	0.46131	0		6.69073	3225628
00:00:13.605	35659	0.46219	0		6.7035	3228587
00:00:13.615	35669	0.46287	0		6.71336	3230866
00:00:13.625	35679	0.46463	0		6.73889	3236756
00:00:13.635	35689	0.46542	0		6.75034	3239425
00:00:13.645	35699	0.46596	0		6.75818	3241218
00:00:13.655	35709	0.46703	0		6.7737	3244827
00:00:13.665	35719	0.46715	0		6.77544	3245202
00:00:13.675	35729	0.46773	0		6.78385	3247169
00:00:13.685	35739	0.46771	0		6.78356	3247096
00:00:13.695	35749	0.4677	0		6.78341	3247049
00:00:13.704	35759	0.46661	0		6.7676	3243417
00:00:13.715	35769	0.46557	0		6.75252	3239926
00:00:13.725	35779	0.46397	0		6.72931	3234545
00:00:13.735	35789	0.46258	0		6.70915	3229894
00:00:13.745	35799	0.4599	0		6.67028	3220901
00:00:13.754	35809	0.45808	0		6.64389	3214798
00:00:13.765	35819	0.45534	0		6.60415	3205593
00:00:13.774	35829	0.45278	0		6.56702	3197008
00:00:13.785	35839	0.45023	0		6.53003	3188444
00:00:13.795	35849	0.4481	0		6.49914	3181298
00:00:13.804	35859	0.44671	0		6.47898	3176623
00:00:13.815	35869	0.44528	0		6.45824	3171829
00:00:13.824	35879	0.44457	0		6.44794	3169435
00:00:13.834	35889	0.44491	0		6.45287	3170596
00:00:13.845	35899	0.44539	0		6.45983	3172200
00:00:13.854	35909	0.44664	0		6.47796	3176385
00:00:13.864	35919	0.44842	0		6.50378	3182363
00:00:13.875	35929	0.45051	0		6.53409	3189386
00:00:13.885	35939	0.45319	0		6.57296	3198386
00:00:13.894	35949	0.45641	0		6.61967	3209195
00:00:13.904	35959	0.45967	0		6.66695	3220112
00:00:13.914	35969	0.46352	0		6.72279	3233030
00:00:13.924	35979	0.46689	0		6.77167	3244358
00:00:13.934	35989	0.47011	0		6.81837	3255162
00:00:13.944	35999	0.47354	0		6.86812	3266653
00:00:13.954	36009	0.47653	0		6.91148	3276684
00:00:13.964	36019	0.47872	0		6.94324	3284051
00:00:13.974	36029	0.48112	0		6.97805	3292076
00:00:13.984	36039	0.48306	0		7.00619	3298596
00:00:13.994	36049	0.48486	0		7.0323	3304629
00:00:14.003	36059	0.48578	0		7.04564	3307729
00:00:14.014	36069	0.48662	0		7.05782	3310548
00:00:14.024	36079	0.48712	0		7.06508	3312224
00:00:14.034	36089	0.4874	0		7.06914	3313173
00:00:14.044	36099	0.48679	0		7.06029	3311134
00:00:14.053	36109	0.48604	0		7.04941	3308605
00:00:14.064	36119	0.48463	0		7.02896	3303878
00:00:14.073	36129	0.48322	0		7.00851	3299131
00:00:14.084	36139	0.48078	0		6.97312	3290950
00:00:14.094	36149	0.478	0		6.9328	3281612
00:00:14.103	36159	0.47462	0		6.88378	3270293
00:00:14.114	36169	0.47077	0		6.82794	3257370
00:00:14.124	36179	0.46648	0		6.76572	3242975
00:00:14.134	36189	0.46179	0		6.6977	3227245
00:00:14.143	36199	0.45702	0		6.62851	3211216
00:00:14.153	36209	0.45264	0		6.56499	3196522
00:00:14.163	36219	0.44825	0		6.50131	3181794
00:00:14.173	36229	0.44368	0		6.43503	3166460
00:00:14.183	36239	0.44013	0		6.38354	3154560
00:00:14.193	36249	0.43692	0		6.33699	3143769
00:00:14.203	36259	0.43429	0		6.29884	3134960
00:00:14.213	36269	0.43162	0		6.26012	3126009
00:00:14.223	36279	0.43048	0		6.24358	3122166
00:00:14.233	36289	0.42964	0		6.2314	3119362
00:00:14.243	36299	0.42948	0		6.22908	3118822
00:00:14.253	36309	0.42975	0		6.233	3119708
00:00:14.263	36319	0.43113	0		6.25301	3124351
00:00:14.273	36329	0.43335	0		6.28521	3131791
00:00:14.283	36339	0.43637	0		6.32901	3141952
00:00:14.293	36349	0.4404	0		6.38746	3155475
00:00:14.303	36359	0.44495	0		6.45345	3170740
00:00:14.312	36369	0.45001	0		6.52684	3187701
00:00:14.323	36379	0.45534	0		6.60415	3205597
00:00:14.333	36389	0.46098	0		6.68595	3224512
00:00:14.343	36399	0.466	0		6.75876	3241363
00:00:14.352	36409	0.47024	0		6.82025	3255594
00:00:14.362	36419	0.47447	0		6.8816	3269771
00:00:14.372	36429	0.47733	0		6.92308	3279371
00:00:14.383	36439	0.47973	0		6.95789	3287415
00:00:14.392	36449	0.4818	0		6.98792	3294384
00:00:14.402	36459	0.48293	0		7.00431	3298161
00:00:14.412	36469	0.48358	0		7.01373	3300345
00:00:14.422	36479	0.48412	0		7.02157	3302171
00:00:14.432	36489	0.48411	0		7.02142	3302114
00:00:14.442	36499	0.48431	0		7.02432	3302800
00:00:14.452	36509	0.48423	0		7.02316	3302528
00:00:14.462	36519	0.48438	0		7.02534	3303034
00:00:14.472	36529	0.48435	0		7.0249	3302946
00:00:14.482	36539	0.48475	0		7.0307	3304265
00:00:14.492	36549	0.4852	0		7.03723	3305784
00:00:14.502	36559	0.48575	0		7.04521	3307629
00:00:14.512	36569	0.48617	0		7.0513	3309035
00:00:14.522	36579	0.48703	0		7.06377	3311937
00:00:14.532	36589	0.48781	0		7.07508	3314545
00:00:14.542	36599	0.48874	0		7.08857	3317655
00:00:14.552	36609	0.48958	0		7.10076	3320491
00:00:14.562	36619	0.49021	0		7.10989	3322599
00:00:14.572	36629	0.4913	0		7.1257	3326237
00:00:14.582	36639	0.49191	0		7.13455	3328303
00:00:14.592	36649	0.49231	0		7.14035	3329637
00:00:14.602	36659	0.49291	0		7.14905	3331659
00:00:14.611	36669	0.49365	0		7.15979	3334139
00:00:14.622	36679	0.49378	0		7.16167	3334571
00:00:14.632	36689	0.49411	0		7.16646	3335680
00:00:14.642	36699	0.49445	0		7.17139	3336833
00:00:14.652	36709	0.49489	0		7.17777	3338290
00:00:14.662	36719	0.49515	0		7.18154	3339165
00:00:14.671	36729	0.49525	0		7.18299	3339504
00:00:14.681	36739	0.49534	0		7.1843	3339791
00:00:14.692	36749	0.49555	0		7.18734	3340506
00:00:14.701	36759	0.49514	0		7.1814	3339146
00:00:14.711	36769	0.49519	0		7.18212	3339315
00:00:14.721	36779	0.49489	0		7.17777	3338295
00:00:14.731	36789	0.49478	0		7.17618	3337919
00:00:14.742	36799	0.49449	0		7.17197	3336965
00:00:14.751	36809	0.49439	0		7.17052	3336607
00:00:14.761	36819	0.49439	0		7.17052	3336612
00:00:14.771	36829	0.49467	0		7.17458	3337561
00:00:14.781	36839	0.49443	0		7.1711	3336744
00:00:14.791	36849	0.49448	0		7.17182	3336913
00:00:14.801	36859	0.49412	0		7.1666	3335721
00:00:14.811	36869	0.49415	0		7.16704	3335809
00:00:14.821	36879	0.49462	0		7.17385	3337402
00:00:14.831	36889	0.4945	0		7.17211	3336972
00:00:14.841	36899	0.4945	0		7.17211	3336984
00:00:14.851	36909	0.49445	0		7.17139	3336835
00:00:14.861	36919	0.49467	0		7.17458	3337544
00:00:14.871	36929	0.49427	0		7.16878	3336232
00:00:14.881	36939	0.49406	0		7.16573	3335520
00:00:14.891	36949	0.49361	0		7.15921	3333997
00:00:14.901	36959	0.49329	0		7.15456	3332919
00:00:14.911	36969	0.49302	0		7.15065	3332033
00:00:14.920	36979	0.49248	0		7.14282	3330213
00:00:14.930	36989	0.49153	0		7.12904	3327010
00:00:14.941	36999	0.49057	0		7.11511	3323813
00:00:14.951	37009	0.48904	0		7.09292	3318681
00:00:14.960	37019	0.48781	0		7.07508	3314545
00:00:14.970	37029	0.48567	0		7.04405	3307345
00:00:14.980	37039	0.48449	0		7.02693	3303395
00:00:14.991	37049	0.4819	0		6.98937	3294702
00:00:15.000	37059	0.4798	0		6.95891	3287679
00:00:15.011	37069	0.47717	0		6.92076	3278831
00:00:15.020	37079	0.47448	0		6.88175	3269818
00:00:15.030	37089	0.47128	0		6.83534	3259060
00:00:15.040	37099	0.46849	0		6.79487	3249724
00:00:15.050	37109	0.46602	0		6.75905	3241439
00:00:15.060	37119	0.46313	0		6.71713	3231723
00:00:15.070	37129	0.46084	0		6.68392	3224048
00:00:15.080	37139	0.45865	0		6.65215	3216699
00:00:15.090	37149	0.45655	0		6.6217	3209665
00:00:15.100	37159	0.45491	0		6.59791	3204132
00:00:15.110	37169	0.45302	0		6.5705	3197805
00:00:15.120	37179	0.45177	0		6.55237	3193596
00:00:15.130	37189	0.4506	0		6.5354	3189691
00:00:15.140	37199	0.4499	0		6.52525	3187333
00:00:15.150	37209	0.44923	0		6.51553	3185090
00:00:15.160	37219	0.44901	0		6.51234	3184352
00:00:15.170	37229	0.44877	0		6.50886	3183553
00:00:15.180	37239	0.4493	0		6.51654	3185314
00:00:15.190	37249	0.44907	0		6.51321	3184561
00:00:15.200	37259	0.44996	0		6.52612	3187527
00:00:15.209	37269	0.45021	0		6.52974	3188370
00:00:15.220	37279	0.45123	0		6.54454	3191805
00:00:15.230	37289	0.45157	0		6.54947	3192951
00:00:15.240	37299	0.45326	0		6.57398	3198622
00:00:15.249	37309	0.45452	0		6.59225	3202837
00:00:15.259	37319	0.45562	0		6.60821	3206523
00:00:15.269	37329	0.4575	0		6.63547	3212828
00:00:15.279	37339	0.46014	0		6.67376	3221691
00:00:15.290	37349	0.46265	0		6.71017	3230133
00:00:15.300	37359	0.46597	0		6.75832	3241250
00:00:15.309	37369	0.46908	0		6.80343	3251705
00:00:15.319	37379	0.47261	0		6.85463	3263550
00:00:15.330	37389	0.47513	0		6.89118	3272003
00:00:15.340	37399	0.47838	0		6.93831	3282886
00:00:15.349	37409	0.48023	0		6.96515	3289093
00:00:15.359	37419	0.48249	0		6.99792	3296678
00:00:15.369	37429	0.48349	0		7.01243	3300053
00:00:15.379	37439	0.48457	0		7.02809	3303677
00:00:15.389	37449	0.48472	0		7.03027	3304184
00:00:15.399	37459	0.48482	0		7.03172	3304499
00:00:15.409	37469	0.48375	0		7.0162	3300934
00:00:15.419	37479	0.4833	0		7.00967	3299404
00:00:15.429	37489	0.48165	0		6.98574	3293874
00:00:15.439	37499	0.48052	0		6.96935	3290078
00:00:15.449	37509	0.47818	0		6.93541	3282223
00:00:15.459	37519	0.47567	0		6.89901	3273814
00:00:15.469	37529	0.47285	0		6.85811	3264339
00:00:15.479	37539	0.46975	0		6.81315	3253945
00:00:15.488	37549	0.46643	0		6.76499	3242808
00:00:15.498	37559	0.46282	0		6.71263	3230699
00:00:15.509	37569	0.45922	0		6.66042	3218608
00:00:15.519	37579	0.45605	0		6.61444	3207983
00:00:15.528	37589	0.45265	0		6.56513	3196571
00:00:15.539	37599	0.45063	0		6.53583	3189801
00:00:15.549	37609	0.449	0		6.51219	3184311
00:00:15.559	37619	0.44877	0		6.50886	3183545
00:00:15.569	37629	0.44924	0		6.51567	3185130
00:00:15.578	37639	0.45109	0		6.54251	3191336
00:00:15.588	37649	0.45375	0		6.58109	3200238
00:00:15.599	37659	0.45828	0		6.64679	3215455
00:00:15.609	37669	0.46322	0		6.71844	3232021
00:00:15.618	37679	0.46927	0		6.80618	3252343
00:00:15.628	37689	0.47496	0		6.88871	3271427
00:00:15.638	37699	0.48127	0		6.98023	3292587
00:00:15.648	37709	0.48661	0		7.05768	3310514
00:00:15.658	37719	0.49209	0		7.13716	3328894
00:00:15.668	37729	0.49682	0		7.20576	3344781
00:00:15.678	37739	0.50085	0		7.26421	3358279
00:00:15.688	37749	0.50423	0		7.31324	3369629
00:00:15.698	37759	0.50709	0		7.35472	3379221
00:00:15.708	37769	0.50916	0		7.38474	3386183
00:00:15.720	37779	0.51021	0		7.39997	3389714
00:00:15.728	37789	0.50964	0		7.3917	3387793
00:00:15.738	37799	0.50947	0		7.38924	3387229
00:00:15.748	37809	0.50789	0		7.36632	3381910
00:00:15.758	37819	0.50584	0		7.33659	3375052
00:00:15.768	37829	0.50362	0		7.30439	3367587
00:00:15.778	37839	0.50092	0		7.26523	3358547
00:00:15.788	37849	0.49787	0		7.22099	3348286
00:00:15.798	37859	0.49448	0		7.17182	3336935
00:00:15.808	37869	0.49096	0		7.12077	3325123
00:00:15.818	37879	0.48746	0		7.07001	3313354
00:00:15.828	37889	0.48341	0		7.01127	3299761
00:00:15.837	37899	0.47916	0		6.94963	3285510
00:00:15.848	37909	0.4746	0		6.88349	3270200
00:00:15.858	37919	0.47013	0		6.81866	3255218
00:00:15.867	37929	0.46518	0		6.74686	3238610
00:00:15.877	37939	0.46041	0		6.67768	3222587
00:00:15.887	37949	0.45584	0		6.6114	3207274
00:00:15.897	37959	0.45113	0		6.54309	3191472
00:00:15.908	37969	0.44653	0		6.47637	3176029
00:00:15.917	37979	0.44287	0		6.42328	3163746
00:00:15.927	37989	0.43877	0		6.36382	3149982
00:00:15.937	37999	0.43531	0		6.31364	3138380
00:00:15.947	38009	0.43175	0		6.262	3126427
00:00:15.957	38019	0.4284	0		6.21342	3115184
00:00:15.967	38029	0.4248	0		6.1612	3103108
00:00:15.977	38039	0.42167	0		6.1158	3092617
00:00:15.987	38049	0.41816	0		6.0649	3080828
00:00:15.997	38059	0.41503	0		6.0195	3070332
00:00:16.007	38069	0.41232	0		5.98019	3061227
00:00:16.017	38079	0.41014	0		5.94858	3053914
00:00:16.027	38089	0.40834	0		5.92247	3047880
00:00:16.037	38099	0.40673	0		5.89912	3042488
00:00:16.047	38109	0.4059	0		5.88708	3039680
00:00:16.057	38119	0.40536	0		5.87925	3037882
00:00:16.067	38129	0.40475	0		5.8704	3035835
00:00:16.077	38139	0.40527	0		5.87794	3037588
00:00:16.087	38149	0.4054	0		5.87983	3038012
00:00:16.097	38159	0.40616	0		5.89085	3040573
00:00:16.107	38169	0.40725	0		5.90666	3044233
00:00:16.116	38179	0.40903	0		5.93248	3050208
00:00:16.127	38189	0.41125	0		5.96468	3057640
00:00:16.136	38199	0.41427	0		6.00848	3067784
00:00:16.147	38209	0.41796	0		6.062	3080153
00:00:16.157	38219	0.42207	0		6.12161	3093942
00:00:16.167	38229	0.42632	0		6.18325	3108220
00:00:16.177	38239	0.43102	0		6.25141	3123986
00:00:16.187	38249	0.43571	0		6.31944	3139729
00:00:16.196	38259	0.44039	0		6.38732	3155423
00:00:16.206	38269	0.44504	0		6.45476	3171037
00:00:16.217	38279	0.44901	0		6.51234	3184357
00:00:16.226	38289	0.45289	0		6.56861	3197352
00:00:16.236	38299	0.45597	0		6.61328	3207689
00:00:16.246	38309	0.45856	0		6.65085	3216378
00:00:16.256	38319	0.46109	0		6.68754	3224888
00:00:16.266	38329	0.46246	0		6.70741	3229490
00:00:16.276	38339	0.46301	0		6.71539	3231332
00:00:16.286	38349	0.46318	0		6.71786	3231904
00:00:16.296	38359	0.46288	0		6.7135	3230885
00:00:16.306	38369	0.46229	0		6.70495	3228923
00:00:16.316	38379	0.46151	0		6.69363	3226286
00:00:16.326	38389	0.46074	0		6.68247	3223715
00:00:16.336	38399	0.45981	0		6.66898	3220580
00:00:16.346	38409	0.45846	0		6.6494	3216047
00:00:16.356	38419	0.45739	0		6.63388	3212478
00:00:16.366	38429	0.45629	0		6.61793	3208766
00:00:16.376	38439	0.45548	0		6.60618	3206062
00:00:16.386	38449	0.45507	0		6.60023	3204689
00:00:16.396	38459	0.45476	0		6.59573	3203648
00:00:16.405	38469	0.45451	0		6.59211	3202810
00:00:16.415	38479	0.45508	0		6.60038	3204713
00:00:16.426	38489	0.45523	0		6.60255	3205233
00:00:16.436	38499	0.45628	0		6.61778	3208758
00:00:16.445	38509	0.45716	0		6.63054	3211712
00:00:16.455	38519	0.45828	0		6.64679	3215445
00:00:16.465	38529	0.45922	0		6.66042	3218625
00:00:16.475	38539	0.46026	0		6.67551	3222113
00:00:16.485	38549	0.46121	0		6.68928	3225298
00:00:16.495	38559	0.46209	0		6.70205	3228254
00:00:16.505	38569	0.46314	0		6.71728	3231769
00:00:16.515	38579	0.46404	0		6.73033	3234776
00:00:16.525	38589	0.46451	0		6.73715	3236346
00:00:16.535	38599	0.46465	0		6.73918	3236841
00:00:16.546	38609	0.46497	0		6.74382	3237894
00:00:16.555	38619	0.46529	0		6.74846	3238981
00:00:16.565	38629	0.46529	0		6.74846	3238964
00:00:16.575	38639	0.46527	0		6.74817	3238907
00:00:16.585	38649	0.46544	0		6.75063	3239472
00:00:16.595	38659	0.46596	0		6.75818	3241218
00:00:16.605	38669	0.46643	0		6.76499	3242816
00:00:16.615	38679	0.46688	0		6.77152	3244319
00:00:16.625	38689	0.46763	0		6.7824	3246822
00:00:16.635	38699	0.46814	0		6.78979	3248551
00:00:16.645	38709	0.46867	0		6.79748	3250303
00:00:16.655	38719	0.46944	0		6.80865	3252890
00:00:16.665	38729	0.47031	0		6.82127	3255807
00:00:16.675	38739	0.47115	0		6.83345	3258640
00:00:16.685	38749	0.47177	0		6.84244	3260728
00:00:16.695	38759	0.47268	0		6.85564	3263785
00:00:16.704	38769	0.47313	0		6.86217	3265267
00:00:16.715	38779	0.47348	0		6.86724	3266464
00:00:16.725	38789	0.47329	0		6.86449	3265819
00:00:16.735	38799	0.47329	0		6.86449	3265826
00:00:16.744	38809	0.47325	0		6.86391	3265669
00:00:16.754	38819	0.4729	0		6.85883	3264521
00:00:16.764	38829	0.47217	0		6.84825	3262058
00:00:16.774	38839	0.47168	0		6.84114	3260416
00:00:16.785	38849	0.47043	0		6.82301	3256239
00:00:16.794	38859	0.46959	0		6.81083	3253391
00:00:16.804	38869	0.46768	0		6.78312	3247000
00:00:16.814	38879	0.46533	0		6.74904	3239103
00:00:16.824	38889	0.46233	0		6.70553	3229034
00:00:16.834	38899	0.4586	0		6.65143	3216525
00:00:16.844	38909	0.45403	0		6.58515	3201203
00:00:16.854	38919	0.4491	0		6.51364	3184657
00:00:16.864	38929	0.44461	0		6.44852	3169580
00:00:16.874	38939	0.4404	0		6.38746	3155470
00:00:16.884	38949	0.43691	0		6.33684	3143747
00:00:16.894	38959	0.43468	0		6.3045	3136268
00:00:16.904	38969	0.43355	0		6.28811	3132471
00:00:16.914	38979	0.43356	0		6.28825	3132507
00:00:16.924	38989	0.43485	0		6.30696	3136827
00:00:16.934	38999	0.43791	0		6.35135	3147088
00:00:16.943	39009	0.44193	0		6.40965	3160577
00:00:16.954	39019	0.44632	0		6.47332	3175337
00:00:16.964	39029	0.45186	0		6.55367	3193905
00:00:16.973	39039	0.45737	0		6.63359	3212399
00:00:16.984	39049	0.46297	0		6.71481	3231190
00:00:16.994	39059	0.46821	0		6.79081	3248764
00:00:17.003	39069	0.47303	0		6.86072	3264955
00:00:17.014	39079	0.47696	0		6.91772	3278141
00:00:17.023	39089	0.48032	0		6.96645	3289411
00:00:17.034	39099	0.4825	0		6.99807	3296732
00:00:17.043	39109	0.48357	0		7.01359	3300298
00:00:17.054	39119	0.48394	0		7.01895	3301548
00:00:17.063	39129	0.48314	0		7.00735	3298869
00:00:17.073	39139	0.48169	0		6.98632	3293999
00:00:17.083	39149	0.47959	0		6.95586	3286948
00:00:17.094	39159	0.47704	0		6.91888	3278394
00:00:17.103	39169	0.47373	0		6.87087	3267298
00:00:17.113	39179	0.46996	0		6.81619	3254644
00:00:17.123	39189	0.46592	0		6.7576	3241076
00:00:17.133	39199	0.46178	0		6.69755	3227213
00:00:17.143	39209	0.45757	0		6.63649	3213058
00:00:17.153	39219	0.4534	0		6.57601	3199094
00:00:17.163	39229	0.44947	0		6.51901	3185900
00:00:17.173	39239	0.44582	0		6.46607	3173640
00:00:17.183	39249	0.44304	0		6.42575	3164333
00:00:17.193	39259	0.44079	0		6.39312	3156776
00:00:17.203	39269	0.43976	0		6.37818	3153321
00:00:17.213	39279	0.4393	0		6.37151	3151761
00:00:17.223	39289	0.43992	0		6.3805	3153839
00:00:17.233	39299	0.44261	0		6.41951	3162891
00:00:17.243	39309	0.44616	0		6.471	3174785
00:00:17.253	39319	0.45078	0		6.53801	3190286
00:00:17.263	39329	0.45628	0		6.61778	3208736
00:00:17.273	39339	0.46202	0		6.70103	3227991
00:00:17.283	39349	0.46794	0		6.78689	3247878
00:00:17.293	39359	0.4736	0		6.86899	3266847
00:00:17.303	39369	0.47865	0		6.94223	3283810
00:00:17.313	39379	0.48291	0		7.00402	3298103
00:00:17.322	39389	0.48681	0		7.06058	3311193
00:00:17.333	39399	0.48971	0		7.10264	3320914
00:00:17.343	39409	0.49205	0		7.13658	3328759
00:00:17.352	39419	0.4939	0		7.16341	3334990
00:00:17.362	39429	0.49519	0		7.18212	3339320
00:00:17.372	39439	0.49592	0		7.19271	3341756
00:00:17.382	39449	0.49657	0		7.20214	3343947
00:00:17.392	39459	0.49633	0		7.19866	3343125
00:00:17.402	39469	0.49689	0		7.20678	3345012
00:00:17.412	39479	0.49582	0		7.19126	3341408
00:00:17.422	39489	0.49458	0		7.17327	3337257
00:00:17.432	39499	0.49326	0		7.15413	3332822
00:00:17.442	39509	0.49149	0		7.12846	3326872
00:00:17.452	39519	0.48911	0		7.09394	3318887
00:00:17.462	39529	0.48575	0		7.04521	3307629
00:00:17.472	39539	0.48226	0		6.99459	3295932
00:00:17.482	39549	0.47796	0		6.93222	3281492
00:00:17.492	39559	0.47247	0		6.8526	3263064
00:00:17.502	39569	0.46689	0		6.77167	3244338
00:00:17.512	39579	0.46046	0		6.67841	3222761
00:00:17.522	39589	0.45382	0		6.5821	3200496
00:00:17.532	39599	0.44728	0		6.48725	3178559
00:00:17.542	39609	0.4414	0		6.40196	3158809
00:00:17.551	39619	0.43633	0		6.32843	3141794
00:00:17.562	39629	0.43185	0		6.26345	3126760
00:00:17.571	39639	0.42775	0		6.20399	3113015
00:00:17.581	39649	0.42537	0		6.16947	3105036
00:00:17.592	39659	0.42402	0		6.14989	3100513
00:00:17.601	39669	0.42346	0		6.14177	3098624
00:00:17.612	39679	0.42411	0		6.15119	3100800
00:00:17.622	39689	0.42598	0		6.17832	3107062
00:00:17.632	39699	0.42871	0		6.21791	3116242
00:00:17.642	39709	0.43284	0		6.27781	3130086
00:00:17.652	39719	0.43804	0		6.35323	3147539
00:00:17.661	39729	0.44438	0		6.44519	3168807
00:00:17.671	39739	0.45106	0		6.54207	3191216
00:00:17.681	39749	0.45851	0		6.65012	3216214
00:00:17.691	39759	0.46538	0		6.74976	3239290
00:00:17.701	39769	0.47265	0		6.85521	3263677
00:00:17.711	39779	0.47903	0		6.94774	3285067
00:00:17.721	39789	0.48501	0		7.03447	3305151
00:00:17.731	39799	0.48937	0		7.09771	3319760
00:00:17.741	39809	0.4938	0		7.16196	3334656
00:00:17.751	39819	0.49644	0		7.20025	3343506
00:00:17.761	39829	0.49879	0		7.23434	3351390
00:00:17.771	39839	0.49991	0		7.25058	3355134
00:00:17.781	39849	0.50086	0		7.26436	3358323
00:00:17.791	39859	0.50055	0		7.25986	3357303
00:00:17.801	39869	0.50064	0		7.26117	3357577
00:00:17.811	39879	0.50001	0		7.25203	3355467
00:00:17.821	39889	0.499	0		7.23738	3352075
00:00:17.831	39899	0.4978	0		7.21998	3348076
00:00:17.841	39909	0.49614	0		7.1959	3342492
00:00:17.850	39919	0.49454	0		7.17269	3337114
00:00:17.861	39929	0.49298	0		7.15007	3331889
00:00:17.870	39939	0.49093	0		7.12034	3325003
00:00:17.881	39949	0.48913	0		7.09423	3318982
00:00:17.890	39959	0.48654	0		7.05666	3310271
00:00:17.900	39969	0.48447	0		7.02664	3303346
00:00:17.910	39979	0.4816	0		6.98502	3293712
00:00:17.921	39989	0.47868	0		6.94266	3283898
00:00:17.931	39999	0.47591	0		6.90249	3274596
00:00:17.940	40009	0.47288	0		6.85854	3264445
00:00:17.950	40019	0.47036	0		6.82199	3256000
00:00:17.960	40029	0.46753	0		6.78095	3246502
00:00:17.970	40039	0.46482	0		6.74164	3237384
00:00:17.980	40049	0.46264	0		6.71002	3230089
00:00:17.990	40059	0.45962	0		6.66622	3219942
00:00:18.001	40069	0.45741	0		6.63417	3212537
00:00:18.010	40079	0.45436	0		6.58993	3202309
00:00:18.020	40089	0.45134	0		6.54613	3192151
00:00:18.030	40099	0.44809	0		6.49899	3181247
00:00:18.040	40109	0.44531	0		6.45867	3171923
00:00:18.050	40119	0.44188	0		6.40893	3160423
00:00:18.060	40129	0.43944	0		6.37354	3152235
00:00:18.070	40139	0.43641	0		6.32959	3142057
00:00:18.080	40149	0.43422	0		6.29783	3134717
00:00:18.090	40159	0.43171	0		6.26142	3126314
00:00:18.100	40169	0.43001	0		6.23677	3120608
00:00:18.110	40179	0.42794	0		6.20674	3113661
00:00:18.120	40189	0.42667	0		6.18832	3109402
00:00:18.130	40199	0.42569	0		6.17411	3106091
00:00:18.140	40209	0.42493	0		6.16309	3103539
00:00:18.150	40219	0.42463	0		6.15874	3102532
00:00:18.160	40229	0.4249	0		6.16265	3103461
00:00:18.169	40239	0.42495	0		6.16338	3103633
00:00:18.179	40249	0.42618	0		6.18122	3107757
00:00:18.189	40259	0.42671	0		6.1889	3109523
00:00:18.199	40269	0.42828	0		6.21167	3114806
00:00:18.209	40279	0.42894	0		6.22125	3116999
00:00:18.219	40289	0.43028	0		6.24068	3121516
00:00:18.229	40299	0.43143	0		6.25736	3125359
00:00:18.239	40309	0.43318	0		6.28274	3131237
00:00:18.249	40319	0.43429	0		6.29884	3134943
00:00:18.259	40329	0.43629	0		6.32785	3141684
00:00:18.269	40339	0.43787	0		6.35077	3146975
00:00:18.279	40349	0.44047	0		6.38848	3155689
00:00:18.289	40359	0.44277	0		6.42183	3163418
00:00:18.300	40369	0.44594	0		6.46781	3174062
00:00:18.309	40379	0.44842	0		6.50378	3182353
00:00:18.319	40389	0.45157	0		6.54947	3192941
00:00:18.329	40399	0.45411	0		6.58631	3201473
00:00:18.339	40409	0.45687	0		6.62634	3210728
00:00:18.349	40419	0.45889	0		6.65563	3217511
00:00:18.359	40429	0.46131	0		6.69073	3225609
00:00:18.369	40439	0.46306	0		6.71612	3231494
00:00:18.379	40449	0.46505	0		6.74498	3238186
00:00:18.389	40459	0.4661	0		6.76021	3241702
00:00:18.399	40469	0.46736	0		6.77848	3245933
00:00:18.409	40479	0.46812	0		6.78951	3248470
00:00:18.418	40489	0.4695	0		6.80952	3253090
00:00:18.429	40499	0.46999	0		6.81663	3254731
00:00:18.439	40509	0.47108	0		6.83244	3258420
00:00:18.449	40519	0.47149	0		6.83838	3259796
00:00:18.458	40529	0.47216	0		6.8481	3262043
00:00:18.468	40539	0.4725	0		6.85303	3263159
00:00:18.478	40549	0.47284	0		6.85796	3264295
00:00:18.489	40559	0.47309	0		6.86159	3265159
00:00:18.498	40569	0.47368	0		6.87015	3267141
00:00:18.508	40579	0.47378	0		6.8716	3267458
00:00:18.518	40589	0.47412	0		6.87653	3268589
00:00:18.529	40599	0.47405	0		6.87551	3268367
00:00:18.538	40609	0.47431	0		6.87928	3269226
00:00:18.548	40619	0.4742	0		6.87769	3268878
00:00:18.558	40629	0.47387	0		6.8729	3267766
00:00:18.568	40639	0.47331	0		6.86478	3265895
00:00:18.578	40649	0.47243	0		6.85202	3262927
00:00:18.588	40659	0.47189	0		6.84418	3261119
00:00:18.598	40669	0.47139	0		6.83693	3259436
00:00:18.608	40679	0.47047	0		6.82359	3256371
00:00:18.618	40689	0.46969	0		6.81228	3253740
00:00:18.628	40699	0.46866	0		6.79734	3250273
00:00:18.638	40709	0.46771	0		6.78356	3247093
00:00:18.648	40719	0.46658	0		6.76717	3243306
00:00:18.658	40729	0.46606	0		6.75963	3241547
00:00:18.668	40739	0.46505	0		6.74498	3238160
00:00:18.678	40749	0.46457	0		6.73802	3236555
00:00:18.688	40759	0.46327	0		6.71916	3232195
00:00:18.698	40769	0.46231	0		6.70524	3228963
00:00:18.708	40779	0.46063	0		6.68087	3223335
00:00:18.718	40789	0.45931	0		6.66173	3218921
00:00:18.727	40799	0.45727	0		6.63214	3212073
00:00:18.738	40809	0.45508	0		6.60038	3204728
00:00:18.747	40819	0.4519	0		6.55425	3194055
00:00:18.757	40829	0.44853	0		6.50538	3182753
00:00:18.767	40839	0.44431	0		6.44417	3168593
00:00:18.777	40849	0.44089	0		6.39457	3157099
00:00:18.787	40859	0.43648	0		6.33061	3142307
00:00:18.797	40869	0.43269	0		6.27564	3129603
00:00:18.807	40879	0.42882	0		6.21951	3116597
00:00:18.817	40889	0.42531	0		6.1686	3104811
00:00:18.827	40899	0.42254	0		6.12842	3095521
00:00:18.837	40909	0.42076	0		6.10261	3089548
00:00:18.848	40919	0.41922	0		6.08027	3084392
00:00:18.857	40929	0.41888	0		6.07534	3083251
00:00:18.867	40939	0.41981	0		6.08883	3086367
00:00:18.877	40949	0.42185	0		6.11842	3093208
00:00:18.887	40959	0.42511	0		6.1657	3104168
00:00:18.897	40969	0.429	0		6.22212	3117205
00:00:18.907	40979	0.43402	0		6.29493	3134068
00:00:18.917	40989	0.43971	0		6.37745	3153128
00:00:18.927	40999	0.44574	0		6.46491	3173383
00:00:18.937	41009	0.45224	0		6.55918	3195193
00:00:18.947	41019	0.45819	0		6.64548	3215146
00:00:18.957	41029	0.46401	0		6.72989	3234683
00:00:18.966	41039	0.46851	0		6.79516	3249773
00:00:18.977	41049	0.47249	0		6.85289	3263125
00:00:18.987	41059	0.47544	0		6.89567	3273039
00:00:18.997	41069	0.47761	0		6.92715	3280315
00:00:19.006	41079	0.47883	0		6.94484	3284404
00:00:19.016	41089	0.47916	0		6.94963	3285513
00:00:19.026	41099	0.47865	0		6.94223	3283818
00:00:19.036	41109	0.47781	0		6.93005	3280982
00:00:19.046	41119	0.47627	0		6.90771	3275830
00:00:19.056	41129	0.47441	0		6.88073	3269574
00:00:19.066	41139	0.47234	0		6.85071	3262620
00:00:19.076	41149	0.47019	0		6.81953	3255415
00:00:19.086	41159	0.46777	0		6.78443	3247307
00:00:19.097	41169	0.46583	0		6.75629	3240772
00:00:19.106	41179	0.46366	0		6.72482	3233523
00:00:19.116	41189	0.46169	0		6.69625	3226904
00:00:19.127	41199	0.45979	0		6.66869	3220531
00:00:19.136	41209	0.45802	0		6.64302	3214570
00:00:19.146	41219	0.45622	0		6.61691	3208555
00:00:19.156	41229	0.45409	0		6.58602	3201379
00:00:19.166	41239	0.45283	0		6.56774	3197157
00:00:19.176	41249	0.45157	0		6.54947	3192941
00:00:19.186	41259	0.45009	0		6.528	3187959
00:00:19.196	41269	0.44907	0		6.51321	3184566
00:00:19.206	41279	0.44829	0		6.50189	3181943
00:00:19.216	41289	0.44838	0		6.5032	3182243
00:00:19.226	41299	0.44843	0		6.50393	3182410
00:00:19.236	41309	0.44919	0		6.51495	3184968
00:00:19.245	41319	0.45057	0		6.53496	3189599
00:00:19.256	41329	0.45281	0		6.56745	3197104
00:00:19.266	41339	0.4556	0		6.60792	3206472
00:00:19.275	41349	0.45934	0		6.66216	3219017
00:00:19.286	41359	0.46298	0		6.71496	3231215
00:00:19.296	41369	0.46711	0		6.77486	3245073
00:00:19.305	41379	0.4712	0		6.83418	3258798
00:00:19.316	41389	0.47511	0		6.89089	3271934
00:00:19.325	41399	0.47829	0		6.93701	3282611
00:00:19.335	41409	0.48099	0		6.97617	3291658
00:00:19.345	41419	0.4826	0		6.99952	3297055
00:00:19.355	41429	0.48403	0		7.02026	3301866
00:00:19.365	41439	0.48453	0		7.02751	3303547
00:00:19.376	41449	0.48465	0		7.02925	3303952
00:00:19.385	41459	0.48411	0		7.02142	3302127
00:00:19.395	41469	0.48305	0		7.00605	3298581
00:00:19.405	41479	0.48175	0		6.98719	3294214
00:00:19.415	41489	0.48	0		6.96181	3288329
00:00:19.425	41499	0.4784	0		6.9386	3282952
00:00:19.435	41509	0.47682	0		6.91569	3277675
00:00:19.445	41519	0.47532	0		6.89393	3272632
00:00:19.455	41529	0.47396	0		6.87421	3268072
00:00:19.465	41539	0.47292	0		6.85912	3264578
00:00:19.475	41549	0.4719	0		6.84433	3261156
00:00:19.485	41559	0.4711	0		6.83273	3258486
00:00:19.495	41569	0.4711	0		6.83273	3258462
00:00:19.505	41579	0.47049	0		6.82388	3256435
00:00:19.515	41589	0.47038	0		6.82228	3256070
00:00:19.525	41599	0.47051	0		6.82417	3256481
00:00:19.535	41609	0.4709	0		6.82983	3257785
00:00:19.545	41619	0.47064	0		6.82605	3256913
00:00:19.555	41629	0.47065	0		6.8262	3256977
00:00:19.565	41639	0.47026	0		6.82054	3255665
00:00:19.575	41649	0.47016	0		6.81909	3255315
00:00:19.585	41659	0.46929	0		6.80647	3252409
00:00:19.595	41669	0.46784	0		6.78544	3247547
00:00:19.604	41679	0.46529	0		6.74846	3238976
00:00:19.614	41689	0.46312	0		6.71699	3231701
00:00:19.625	41699	0.46045	0		6.67826	3222746
00:00:19.634	41709	0.45734	0		6.63315	3212305
00:00:19.644	41719	0.45501	0		6.59936	3204473
00:00:19.654	41729	0.45258	0		6.56412	3196316
00:00:19.664	41739	0.45103	0		6.54164	3191128
00:00:19.674	41749	0.45061	0		6.53554	3189703
00:00:19.684	41759	0.45091	0		6.5399	3190713
00:00:19.694	41769	0.45146	0		6.54787	3192585
00:00:19.704	41779	0.45324	0		6.57369	3198539
00:00:19.714	41789	0.45543	0		6.60545	3205878
00:00:19.724	41799	0.45795	0		6.642	3214337
00:00:19.734	41809	0.46146	0		6.69291	3226141
00:00:19.744	41819	0.46475	0		6.74063	3237156
00:00:19.754	41829	0.4679	0		6.78631	3247729
00:00:19.764	41839	0.47062	0		6.82576	3256850
00:00:19.774	41849	0.47347	0		6.8671	3266408
00:00:19.784	41859	0.47539	0		6.89495	3272872
00:00:19.794	41869	0.47703	0		6.91873	3278377
00:00:19.804	41879	0.47816	0		6.93512	3282154
00:00:19.814	41889	0.47826	0		6.93657	3282481
00:00:19.824	41899	0.47807	0		6.93382	3281855
00:00:19.834	41909	0.47771	0		6.9286	3280656
00:00:19.844	41919	0.47671	0		6.91409	3277297
00:00:19.854	41929	0.47464	0		6.88407	3270333
00:00:19.864	41939	0.47245	0		6.85231	3263008
00:00:19.874	41949	0.46979	0		6.81373	3254077
00:00:19.884	41959	0.46626	0		6.76253	3242246
00:00:19.894	41969	0.46211	0		6.70234	3228308
00:00:19.903	41979	0.45778	0		6.63954	3213768
[truncated: 9,201 more rows]

## Sheet: 2
Timestamp	DeviceTime	Pressure(bar)	ButtonState	Event	Pressure(PSI)	PressureRAW
00:00:00.000	31051	0.02174	1		0.315312	1750660
00:00:00.000	31061	0.02167	1		0.314297	1750428
00:00:00.009	31071	0.02074	1		0.300808	1747320
00:00:00.017	31081	0.02097	1		0.304144	1748099
00:00:00.027	31091	0.02155	1		0.312556	1750040
00:00:00.037	31101	0.02154	1		0.312411	1750001
00:00:00.047	31111	0.02135	1		0.309655	1749371
00:00:00.057	31121	0.02138	1		0.310091	1749462
00:00:00.067	31131	0.02158	1		0.312991	1750124
00:00:00.077	31141	0.02166	1		0.314152	1750398
00:00:00.087	31151	0.02163	1		0.313717	1750315
00:00:00.097	31161	0.02193	1		0.318068	1751310
00:00:00.107	31171	0.02152	1		0.312121	1749925
00:00:00.117	31181	0.02165	1		0.314007	1750357
00:00:00.127	31191	0.02182	1		0.316472	1750927
00:00:00.137	31201	0.02193	1		0.318068	1751320
00:00:00.147	31211	0.02193	1		0.318068	1751323
00:00:00.157	31221	0.02189	0		0.317488	1751173
00:00:00.167	31231	0.02266	0		0.328655	1753766
00:00:00.177	31241	0.02254	0		0.326915	1753347
00:00:00.187	31251	0.02196	0		0.318503	1751401
00:00:00.197	31261	0.02231	0		0.323579	1752577
00:00:00.206	31271	0.02232	0		0.323724	1752629
00:00:00.217	31281	0.02211	0		0.320678	1751918
00:00:00.227	31291	0.02202	0		0.319373	1751597
00:00:00.237	31301	0.02205	0		0.319808	1751702
00:00:00.247	31311	0.02223	0		0.322419	1752330
00:00:00.256	31321	0.02199	0		0.318938	1751492
00:00:00.267	31331	0.02194	0		0.318213	1751357
00:00:00.276	31341	0.02211	0		0.320678	1751920
00:00:00.287	31351	0.02206	0		0.319953	1751727
00:00:00.297	31361	0.02198	0		0.318793	1751472
00:00:00.306	31371	0.02196	0		0.318503	1751406
00:00:00.317	31381	0.0221	0		0.320533	1751876
00:00:00.326	31391	0.02216	0		0.321404	1752062
00:00:00.336	31401	0.02195	0		0.318358	1751381
00:00:00.346	31411	0.02212	0		0.320823	1751952
00:00:00.356	31421	0.02217	0		0.321549	1752124
00:00:00.366	31431	0.02209	0		0.320388	1751847
00:00:00.376	31441	0.02249	0		0.32619	1753170
00:00:00.386	31451	0.02229	0		0.323289	1752502
00:00:00.396	31461	0.02252	0		0.326625	1753301
00:00:00.406	31471	0.02253	0		0.32677	1753311
00:00:00.416	31481	0.02272	0		0.329526	1753969
00:00:00.426	31491	0.02278	0		0.330396	1754169
00:00:00.436	31501	0.023	0		0.333587	1754891
00:00:00.446	31511	0.02303	0		0.334022	1754982
00:00:00.456	31521	0.02318	0		0.336197	1755497
00:00:00.466	31531	0.02305	0		0.334312	1755075
00:00:00.476	31541	0.02348	0		0.340549	1756507
00:00:00.486	31551	0.02329	0		0.337793	1755884
00:00:00.496	31561	0.02297	0		0.333152	1754793
00:00:00.506	31571	0.02331	0		0.338083	1755923
00:00:00.516	31581	0.02341	0		0.339533	1756271
00:00:00.526	31591	0.02303	0		0.334022	1755014
00:00:00.536	31601	0.02351	0		0.340984	1756610
00:00:00.546	31611	0.02322	0		0.336778	1755637
00:00:00.558	31621	0.02331	0		0.338083	1755940
00:00:00.566	31631	0.02363	0		0.342724	1757016
00:00:00.576	31641	0.02389	0		0.346495	1757867
00:00:00.585	31651	0.02373	0		0.344174	1757352
00:00:00.595	31661	0.02374	0		0.344319	1757389
00:00:00.605	31671	0.02376	0		0.34461	1757439
00:00:00.615	31681	0.02373	0		0.344174	1757352
00:00:00.625	31691	0.02375	0		0.344465	1757404
00:00:00.636	31701	0.02393	0		0.347075	1758019
00:00:00.645	31711	0.0238	0		0.34519	1757573
00:00:00.655	31721	0.02376	0		0.34461	1757434
00:00:00.665	31731	0.02387	0		0.346205	1757830
00:00:00.675	31741	0.02379	0		0.345045	1757537
00:00:00.686	31751	0.02412	0		0.349831	1758642
00:00:00.695	31761	0.02392	0		0.34693	1757975
00:00:00.705	31771	0.02406	0		0.348961	1758450
00:00:00.715	31781	0.02435	0		0.353167	1759413
00:00:00.725	31791	0.02407	0		0.349106	1758497
00:00:00.735	31801	0.02387	0		0.346205	1757826
00:00:00.745	31811	0.02385	0		0.345915	1757735
00:00:00.755	31821	0.02443	0		0.354327	1759711
00:00:00.765	31831	0.02398	0		0.3478	1758193
00:00:00.775	31841	0.02439	0		0.353747	1759556
00:00:00.785	31851	0.02432	0		0.352732	1759313
00:00:00.795	31861	0.02429	0		0.352297	1759222
00:00:00.805	31871	0.02456	0		0.356213	1760134
00:00:00.815	31881	0.02486	0		0.360564	1761152
00:00:00.825	31891	0.02476	0		0.359113	1760806
00:00:00.835	31901	0.0252	0		0.365495	1762272
00:00:00.845	31911	0.02486	0		0.360564	1761154
00:00:00.855	31921	0.02491	0		0.361289	1761296
00:00:00.864	31931	0.02504	0		0.363174	1761732
00:00:00.875	31941	0.02564	0		0.371877	1763764
00:00:00.885	31951	0.02542	0		0.368686	1763010
00:00:00.894	31961	0.02547	0		0.369411	1763186
00:00:00.905	31971	0.02586	0		0.375068	1764505
00:00:00.914	31981	0.02562	0		0.371587	1763686
00:00:00.925	31991	0.02548	0		0.369556	1763218
00:00:00.935	32001	0.02607	0		0.378113	1765199
00:00:00.944	32011	0.02545	0		0.369121	1763120
00:00:00.954	32021	0.02612	0		0.378838	1765356
00:00:00.964	32031	0.0255	0		0.369846	1763284
00:00:00.974	32041	0.02584	0		0.374777	1764417
00:00:00.985	32051	0.02537	0		0.367961	1762846
00:00:00.994	32061	0.0255	0		0.369846	1763287
00:00:01.004	32071	0.02519	0		0.36535	1762242
00:00:01.014	32081	0.02534	0		0.367526	1762736
00:00:01.024	32091	0.02476	0		0.359113	1760806
00:00:01.034	32101	0.02526	0		0.366365	1762485
00:00:01.044	32111	0.02494	0		0.361724	1761399
00:00:01.054	32121	0.02473	0		0.358678	1760706
00:00:01.064	32131	0.02508	0		0.363755	1761878
00:00:01.074	32141	0.02502	0		0.362884	1761668
00:00:01.084	32151	0.02487	0		0.360709	1761186
00:00:01.094	32161	0.02468	0		0.357953	1760543
00:00:01.104	32171	0.02491	0		0.361289	1761299
00:00:01.114	32181	0.02493	0		0.361579	1761384
00:00:01.124	32191	0.0246	0		0.356793	1760262
00:00:01.134	32201	0.02521	0		0.36564	1762299
00:00:01.144	32211	0.02465	0		0.357518	1760418
00:00:01.153	32221	0.02508	0		0.363755	1761873
00:00:01.164	32231	0.02493	0		0.361579	1761387
00:00:01.173	32241	0.02504	0		0.363174	1761740
00:00:01.184	32251	0.02507	0		0.36361	1761829
00:00:01.193	32261	0.02543	0		0.368831	1763052
00:00:01.203	32271	0.02531	0		0.36709	1762664
00:00:01.213	32281	0.02547	0		0.369411	1763174
00:00:01.223	32291	0.02593	0		0.376083	1764713
00:00:01.233	32301	0.02598	0		0.376808	1764893
00:00:01.244	32311	0.02561	0		0.371442	1763649
00:00:01.253	32321	0.02619	0		0.379854	1765613
00:00:01.263	32331	0.02573	0		0.373182	1764062
00:00:01.273	32341	0.0259	0		0.375648	1764615
00:00:01.283	32351	0.0257	0		0.372747	1763954
00:00:01.294	32361	0.02603	0		0.377533	1765059
00:00:01.303	32371	0.02573	0		0.373182	1764047
00:00:01.313	32381	0.02614	0		0.379129	1765444
00:00:01.323	32391	0.02574	0		0.373327	1764086
00:00:01.333	32401	0.02629	0		0.381304	1765922
00:00:01.343	32411	0.02576	0		0.373617	1764167
00:00:01.353	32421	0.02589	0		0.375503	1764595
00:00:01.363	32431	0.02568	0		0.372457	1763899
00:00:01.373	32441	0.02582	0		0.374487	1764363
00:00:01.383	32451	0.02553	0		0.370281	1763370
00:00:01.393	32461	0.02547	0		0.369411	1763174
00:00:01.403	32471	0.02546	0		0.369266	1763162
00:00:01.413	32481	0.02524	0		0.366075	1762421
00:00:01.423	32491	0.02553	0		0.370281	1763402
00:00:01.433	32501	0.02584	0		0.374777	1764426
00:00:01.443	32511	0.02556	0		0.370716	1763490
00:00:01.453	32521	0.02599	0		0.376953	1764932
00:00:01.463	32531	0.02577	0		0.373762	1764186
00:00:01.472	32541	0.02583	0		0.374632	1764402
00:00:01.483	32551	0.02579	0		0.374052	1764250
00:00:01.492	32561	0.02621	0		0.380144	1765676
00:00:01.502	32571	0.02612	0		0.378838	1765360
00:00:01.513	32581	0.0264	0		0.3829	1766299
00:00:01.522	32591	0.02642	0		0.38319	1766361
00:00:01.533	32601	0.02669	0		0.387106	1767278
00:00:01.542	32611	0.02649	0		0.384205	1766593
00:00:01.552	32621	0.02672	0		0.387541	1767371
00:00:01.562	32631	0.02679	0		0.388556	1767611
00:00:01.572	32641	0.02655	0		0.385075	1766799
00:00:01.582	32651	0.02669	0		0.387106	1767278
00:00:01.592	32661	0.02653	0		0.384785	1766757
00:00:01.604	32671	0.02615	0		0.379274	1765463
00:00:01.612	32681	0.02618	0		0.379709	1765551
00:00:01.622	32691	0.02624	0		0.380579	1765762
00:00:01.632	32701	0.02611	0		0.378693	1765341
00:00:01.642	32711	0.02612	0		0.378838	1765365
00:00:01.652	32721	0.02614	0		0.379129	1765431
00:00:01.662	32731	0.02569	0		0.372602	1763920
00:00:01.672	32741	0.02634	0		0.382029	1766091
00:00:01.682	32751	0.02629	0		0.381304	1765937
00:00:01.692	32761	0.02613	0		0.378983	1765409
00:00:01.702	32771	0.02612	0		0.378838	1765351
00:00:01.712	32781	0.02597	0		0.376663	1764876
00:00:01.722	32791	0.02623	0		0.380434	1765740
00:00:01.732	32801	0.02613	0		0.378983	1765395
00:00:01.741	32811	0.02595	0		0.376373	1764789
00:00:01.751	32821	0.02619	0		0.379854	1765593
00:00:01.762	32831	0.02631	0		0.381594	1766003
00:00:01.771	32841	0.0262	0		0.379999	1765645
00:00:01.781	32851	0.02643	0		0.383335	1766407
00:00:01.792	32861	0.0266	0		0.3858	1766990
00:00:01.801	32871	0.02665	0		0.386525	1767135
00:00:01.811	32881	0.02639	0		0.382754	1766287
00:00:01.821	32891	0.02646	0		0.38377	1766522
00:00:01.832	32901	0.02669	0		0.387106	1767275
00:00:01.841	32911	0.02645	0		0.383625	1766490
00:00:01.852	32921	0.02647	0		0.383915	1766525
00:00:01.861	32931	0.02657	0		0.385365	1766892
00:00:01.872	32941	0.02668	0		0.386961	1767231
00:00:01.881	32951	0.0266	0		0.3858	1766970
00:00:01.891	32961	0.02647	0		0.383915	1766549
00:00:01.901	32971	0.02666	0		0.386671	1767182
00:00:01.911	32981	0.02681	0		0.388846	1767682
00:00:01.921	32991	0.0267	0		0.387251	1767300
00:00:01.931	33001	0.02669	0		0.387106	1767292
00:00:01.941	33011	0.02683	0		0.389136	1767738
00:00:01.951	33021	0.02699	0		0.391457	1768295
00:00:01.961	33031	0.0271	0		0.393052	1768657
00:00:01.971	33041	0.02754	0		0.399434	1770128
00:00:01.981	33051	0.02729	0		0.395808	1769300
00:00:01.991	33061	0.02725	0		0.395228	1769165
00:00:02.001	33071	0.02723	0		0.394938	1769105
00:00:02.011	33081	0.02754	0		0.399434	1770140
00:00:02.021	33091	0.02752	0		0.399144	1770074
00:00:02.031	33101	0.02742	0		0.397693	1769731
00:00:02.041	33111	0.02739	0		0.397258	1769630
00:00:02.050	33121	0.02746	0		0.398274	1769873
00:00:02.061	33131	0.02737	0		0.396968	1769559
00:00:02.071	33141	0.02769	0		0.401609	1770636
00:00:02.080	33151	0.02751	0		0.398999	1770042
00:00:02.090	33161	0.02794	0		0.405235	1771489
00:00:02.100	33171	0.02792	0		0.404945	1771415
00:00:02.110	33181	0.02836	0		0.411327	1772888
00:00:02.121	33191	0.02837	0		0.411472	1772920
00:00:02.131	33201	0.02854	0		0.413938	1773482
00:00:02.140	33211	0.02865	0		0.415533	1773849
00:00:02.150	33221	0.02866	0		0.415678	1773891
00:00:02.160	33231	0.02894	0		0.419739	1774835
00:00:02.170	33241	0.02906	0		0.42148	1775229
00:00:02.180	33251	0.02914	0		0.42264	1775508
00:00:02.190	33261	0.02951	0		0.428006	1776747
00:00:02.200	33271	0.02947	0		0.427426	1776607
00:00:02.210	33281	0.02993	0		0.434098	1778153
00:00:02.220	33291	0.03008	0		0.436273	1778638
00:00:02.230	33301	0.03032	0		0.439754	1779450
00:00:02.240	33311	0.03099	0		0.449472	1781702
00:00:02.250	33321	0.03096	0		0.449037	1781602
00:00:02.260	33331	0.03125	0		0.453243	1782568
00:00:02.270	33341	0.03142	0		0.455708	1783152
00:00:02.280	33351	0.03197	0		0.463686	1784995
00:00:02.290	33361	0.03224	0		0.467602	1785895
00:00:02.300	33371	0.03238	0		0.469632	1786363
00:00:02.310	33381	0.03292	0		0.477464	1788187
00:00:02.319	33391	0.03347	0		0.485441	1790029
00:00:02.330	33401	0.03376	0		0.489647	1791017
00:00:02.340	33411	0.03431	0		0.497624	1792841
00:00:02.350	33421	0.03483	0		0.505166	1794582
00:00:02.359	33431	0.03519	0		0.510388	1795805
00:00:02.370	33441	0.03573	0		0.51822	1797617
00:00:02.380	33451	0.03611	0		0.523731	1798894
00:00:02.389	33461	0.03686	0		0.534609	1801389
00:00:02.400	33471	0.03734	0		0.541571	1803026
00:00:02.409	33481	0.03801	0		0.551288	1805267
00:00:02.419	33491	0.03847	0		0.55796	1806792
00:00:02.429	33501	0.03894	0		0.564777	1808385
00:00:02.439	33511	0.0394	0		0.571449	1809912
00:00:02.449	33521	0.04038	0		0.585662	1813224
00:00:02.459	33531	0.0409	0		0.593204	1814973
00:00:02.469	33541	0.042	0		0.609158	1818638
00:00:02.479	33551	0.04241	0		0.615105	1820040
00:00:02.489	33561	0.0436	0		0.632364	1824004
00:00:02.499	33571	0.04453	0		0.645853	1827139
00:00:02.509	33581	0.04575	0		0.663547	1831243
00:00:02.519	33591	0.04649	0		0.67428	1833712
00:00:02.529	33601	0.04747	0		0.688494	1836994
00:00:02.539	33611	0.04858	0		0.704593	1840733
00:00:02.549	33621	0.04961	0		0.719532	1844171
00:00:02.559	33631	0.05076	0		0.736211	1848057
00:00:02.569	33641	0.0522	0		0.757097	1852869
00:00:02.579	33651	0.05326	0		0.772471	1856440
00:00:02.589	33661	0.05451	0		0.790601	1860622
00:00:02.599	33671	0.05574	0		0.80844	1864748
00:00:02.609	33681	0.05752	0		0.834257	1870731
00:00:02.619	33691	0.059	0		0.855722	1875690
00:00:02.629	33701	0.0612	0		0.887631	1883072
00:00:02.639	33711	0.06323	0		0.917073	1889899
00:00:02.649	33721	0.06573	0		0.953333	1898265
00:00:02.658	33731	0.06805	0		0.986982	1906051
00:00:02.669	33741	0.07069	0		1.02527	1914923
00:00:02.678	33751	0.07339	0		1.06443	1923989
00:00:02.689	33761	0.076	0		1.10229	1932730
00:00:02.698	33771	0.07866	0		1.14087	1941676
00:00:02.708	33781	0.08108	0		1.17597	1949765
00:00:02.720	33791	0.08361	0		1.21266	1958282
00:00:02.728	33801	0.08619	0		1.25008	1966925
00:00:02.739	33811	0.08829	0		1.28054	1973974
00:00:02.748	33821	0.0905	0		1.31259	1981400
00:00:02.758	33831	0.09267	0		1.34406	1988665
00:00:02.768	33841	0.09478	0		1.37467	1995753
00:00:02.778	33851	0.09701	0		1.40701	2003238
00:00:02.788	33861	0.09853	0		1.42906	2008339
00:00:02.798	33871	0.10021	0		1.45342	2013977
00:00:02.808	33881	0.10195	0		1.47866	2019798
00:00:02.818	33891	0.10331	0		1.49838	2024386
00:00:02.828	33901	0.10475	0		1.51927	2029207
00:00:02.838	33911	0.10583	0		1.53493	2032835
00:00:02.849	33921	0.10707	0		1.55292	2037005
00:00:02.858	33931	0.10764	0		1.56119	2038912
00:00:02.868	33941	0.10861	0		1.57525	2042173
00:00:02.878	33951	0.10929	0		1.58512	2044443
00:00:02.888	33961	0.10994	0		1.59454	2046625
00:00:02.898	33971	0.11067	0		1.60513	2049079
00:00:02.908	33981	0.11128	0		1.61398	2051109
00:00:02.918	33991	0.11178	0		1.62123	2052791
00:00:02.927	34001	0.11269	0		1.63443	2055843
00:00:02.938	34011	0.11339	0		1.64458	2058186
00:00:02.948	34021	0.11426	0		1.6572	2061129
00:00:02.957	34031	0.11516	0		1.67025	2064120
00:00:02.968	34041	0.11602	0		1.68273	2067005
00:00:02.977	34051	0.1167	0		1.69259	2069318
00:00:02.988	34061	0.11744	0		1.70332	2071798
00:00:02.998	34071	0.11835	0		1.71652	2074831
00:00:03.007	34081	0.1189	0		1.7245	2076677
00:00:03.017	34091	0.11994	0		1.73958	2080190
00:00:03.028	34101	0.12028	0		1.74451	2081298
00:00:03.037	34111	0.12068	0		1.75031	2082642
00:00:03.047	34121	0.12135	0		1.76003	2084919
00:00:03.057	34131	0.12192	0		1.7683	2086819
00:00:03.067	34141	0.12233	0		1.77425	2088188
00:00:03.077	34151	0.1229	0		1.78251	2090093
00:00:03.087	34161	0.12329	0		1.78817	2091431
00:00:03.097	34171	0.1236	0		1.79267	2092455
00:00:03.107	34181	0.12408	0		1.79963	2094074
00:00:03.117	34191	0.12448	0		1.80543	2095393
00:00:03.127	34201	0.12469	0		1.80848	2096119
00:00:03.137	34211	0.12499	0		1.81283	2097107
00:00:03.147	34221	0.12552	0		1.82051	2098887
00:00:03.157	34231	0.12556	0		1.82109	2099026
00:00:03.169	34241	0.1259	0		1.82602	2100188
00:00:03.177	34251	0.12601	0		1.82762	2100543
00:00:03.187	34261	0.12649	0		1.83458	2102152
00:00:03.197	34271	0.12695	0		1.84125	2103694
00:00:03.207	34281	0.1275	0		1.84923	2105533
00:00:03.217	34291	0.1277	0		1.85213	2106224
00:00:03.227	34301	0.12818	0		1.85909	2107813
00:00:03.237	34311	0.12826	0		1.86025	2108107
00:00:03.247	34321	0.12904	0		1.87157	2110723
00:00:03.256	34331	0.12933	0		1.87577	2111665
00:00:03.266	34341	0.12991	0		1.88418	2113616
00:00:03.277	34351	0.13052	0		1.89303	2115683
00:00:03.287	34361	0.13099	0		1.89985	2117249
00:00:03.296	34371	0.1318	0		1.9116	2119986
00:00:03.306	34381	0.13259	0		1.92305	2122624
00:00:03.316	34391	0.13311	0		1.9306	2124381
00:00:03.327	34401	0.134	0		1.94351	2127365
00:00:03.337	34411	0.13463	0		1.95264	2129449
00:00:03.346	34421	0.13528	0		1.96207	2131641
00:00:03.356	34431	0.13561	0		1.96686	2132754
00:00:03.366	34441	0.13636	0		1.97773	2135262
00:00:03.376	34451	0.1367	0		1.98267	2136400
00:00:03.386	34461	0.13688	0		1.98528	2137015
00:00:03.396	34471	0.13744	0		1.9934	2138881
00:00:03.406	34481	0.13761	0		1.99586	2139470
00:00:03.416	34491	0.13801	0		2.00167	2140793
00:00:03.426	34501	0.13819	0		2.00428	2141423
00:00:03.436	34511	0.13816	0		2.00384	2141296
00:00:03.446	34521	0.13836	0		2.00674	2141980
00:00:03.456	34531	0.13862	0		2.01051	2142846
00:00:03.466	34541	0.13886	0		2.01399	2143654
00:00:03.476	34551	0.13874	0		2.01225	2143252
00:00:03.486	34561	0.13895	0		2.0153	2143956
00:00:03.496	34571	0.13894	0		2.01515	2143941
00:00:03.506	34581	0.13878	0		2.01283	2143404
00:00:03.516	34591	0.13894	0		2.01515	2143934
00:00:03.526	34601	0.13928	0		2.02009	2145079
00:00:03.536	34611	0.13909	0		2.01733	2144419
00:00:03.546	34621	0.13924	0		2.0195	2144942
00:00:03.556	34631	0.13961	0		2.02487	2146179
00:00:03.566	34641	0.13962	0		2.02502	2146209
00:00:03.575	34651	0.13962	0		2.02502	2146206
00:00:03.586	34661	0.1395	0		2.02328	2145814
00:00:03.595	34671	0.13988	0		2.02879	2147096
00:00:03.605	34681	0.14008	0		2.03169	2147751
00:00:03.616	34691	0.14008	0		2.03169	2147761
00:00:03.626	34701	0.14057	0		2.03879	2149399
00:00:03.635	34711	0.14063	0		2.03967	2149587
00:00:03.646	34721	0.14103	0		2.04547	2150941
00:00:03.655	34731	0.14126	0		2.0488	2151721
00:00:03.665	34741	0.14146	0		2.0517	2152394
00:00:03.675	34751	0.14208	0		2.0607	2154471
00:00:03.686	34761	0.14246	0		2.06621	2155753
00:00:03.695	34771	0.14323	0		2.07737	2158335
00:00:03.705	34781	0.14321	0		2.07708	2158239
00:00:03.715	34791	0.14353	0		2.08173	2159340
00:00:03.725	34801	0.144	0		2.08854	2160907
00:00:03.735	34811	0.14499	0		2.1029	2164214
00:00:03.745	34821	0.14532	0		2.10769	2165330
00:00:03.755	34831	0.1462	0		2.12045	2168272
00:00:03.765	34841	0.14617	0		2.12002	2168174
00:00:03.775	34851	0.14678	0		2.12886	2170224
00:00:03.785	34861	0.1473	0		2.13641	2171974
00:00:03.795	34871	0.14762	0		2.14105	2173058
00:00:03.805	34881	0.14762	0		2.14105	2173050
00:00:03.815	34891	0.14801	0		2.1467	2174365
00:00:03.825	34901	0.148	0		2.14656	2174343
00:00:03.835	34911	0.14833	0		2.15134	2175424
00:00:03.845	34921	0.14829	0		2.15076	2175316
00:00:03.855	34931	0.14874	0		2.15729	2176802
00:00:03.865	34941	0.14819	0		2.14931	2174981
00:00:03.875	34951	0.14837	0		2.15192	2175583
00:00:03.885	34961	0.14816	0		2.14888	2174853
00:00:03.894	34971	0.14862	0		2.15555	2176392
00:00:03.905	34981	0.14809	0		2.14786	2174632
00:00:03.916	34991	0.14855	0		2.15454	2176174
00:00:03.924	35001	0.14812	0		2.1483	2174735
00:00:03.935	35011	0.14851	0		2.15395	2176025
00:00:03.944	35021	0.1482	0		2.14946	2175003
00:00:03.955	35031	0.14887	0		2.15918	2177250
00:00:03.964	35041	0.14852	0		2.1541	2176074
00:00:03.974	35051	0.14916	0		2.16338	2178221
00:00:03.985	35061	0.14917	0		2.16353	2178246
00:00:03.994	35071	0.14956	0		2.16918	2179548
00:00:04.004	35081	0.14898	0		2.16077	2177628
00:00:04.014	35091	0.14955	0		2.16904	2179531
00:00:04.025	35101	0.14959	0		2.16962	2179670
00:00:04.034	35111	0.15007	0		2.17658	2181262
00:00:04.044	35121	0.14993	0		2.17455	2180798
00:00:04.054	35131	0.15053	0		2.18325	2182819
00:00:04.064	35141	0.15048	0		2.18253	2182661
00:00:04.074	35151	0.15084	0		2.18775	2183868
00:00:04.084	35161	0.15025	0		2.17919	2181880
00:00:04.094	35171	0.15072	0		2.18601	2183453
00:00:04.104	35181	0.15101	0		2.19021	2184417
00:00:04.114	35191	0.15115	0		2.19224	2184888
00:00:04.124	35201	0.15093	0		2.18905	2184157
00:00:04.134	35211	0.15145	0		2.1966	2185895
00:00:04.144	35221	0.15127	0		2.19399	2185285
00:00:04.154	35231	0.15179	0		2.20153	2187053
00:00:04.164	35241	0.15162	0		2.19906	2186462
00:00:04.174	35251	0.15199	0		2.20443	2187730
00:00:04.184	35261	0.15149	0		2.19718	2186048
00:00:04.194	35271	0.15171	0		2.20037	2186788
00:00:04.204	35281	0.15194	0		2.2037	2187533
00:00:04.214	35291	0.15236	0		2.20979	2188948
00:00:04.224	35301	0.15189	0		2.20298	2187366
00:00:04.234	35311	0.1521	0		2.20602	2188095
00:00:04.243	35321	0.15219	0		2.20733	2188379
00:00:04.253	35331	0.15236	0		2.20979	2188948
00:00:04.263	35341	0.15222	0		2.20776	2188489
00:00:04.273	35351	0.1525	0		2.21182	2189428
00:00:04.283	35361	0.15222	0		2.20776	2188482
00:00:04.294	35371	0.15257	0		2.21284	2189657
00:00:04.303	35381	0.1523	0		2.20892	2188750
00:00:04.313	35391	0.15248	0		2.21153	2189350
00:00:04.323	35401	0.15219	0		2.20733	2188396
00:00:04.333	35411	0.15226	0		2.20834	2188622
00:00:04.343	35421	0.15213	0		2.20646	2188185
00:00:04.353	35431	0.15231	0		2.20907	2188784
00:00:04.363	35441	0.15193	0		2.20356	2187501
00:00:04.373	35451	0.15232	0		2.20921	2188813
00:00:04.383	35461	0.15233	0		2.20936	2188872
00:00:04.393	35471	0.15249	0		2.21168	2189408
00:00:04.403	35481	0.15247	0		2.21139	2189310
00:00:04.413	35491	0.15232	0		2.20921	2188833
00:00:04.423	35501	0.15246	0		2.21124	2189286
00:00:04.433	35511	0.15269	0		2.21458	2190080
00:00:04.443	35521	0.15252	0		2.21212	2189507
00:00:04.453	35531	0.15273	0		2.21516	2190186
00:00:04.463	35541	0.15288	0		2.21734	2190718
00:00:04.473	35551	0.15295	0		2.21835	2190951
00:00:04.483	35561	0.15298	0		2.21879	2191022
00:00:04.493	35571	0.15331	0		2.22357	2192160
00:00:04.503	35581	0.15286	0		2.21705	2190623
00:00:04.512	35591	0.15298	0		2.21879	2191046
00:00:04.522	35601	0.15276	0		2.2156	2190291
00:00:04.532	35611	0.15312	0		2.22082	2191500
00:00:04.542	35621	0.15289	0		2.21748	2190725
00:00:04.553	35631	0.15351	0		2.22647	2192804
00:00:04.562	35641	0.15307	0		2.22009	2191348
00:00:04.572	35651	0.15343	0		2.22531	2192552
00:00:04.582	35661	0.15299	0		2.21893	2191068
00:00:04.592	35671	0.15344	0		2.22546	2192584
00:00:04.602	35681	0.15266	0		2.21415	2189955
00:00:04.612	35691	0.15312	0		2.22082	2191522
00:00:04.622	35701	0.15315	0		2.22125	2191606
00:00:04.632	35711	0.15339	0		2.22473	2192398
00:00:04.642	35721	0.15329	0		2.22328	2192076
00:00:04.652	35731	0.15349	0		2.22618	2192750
00:00:04.662	35741	0.15333	0		2.22386	2192226
00:00:04.672	35751	0.15345	0		2.2256	2192606
00:00:04.682	35761	0.15317	0		2.22154	2191662
00:00:04.693	35771	0.15346	0		2.22575	2192643
00:00:04.702	35781	0.15327	0		2.22299	2192007
00:00:04.712	35791	0.15375	0		2.22995	2193623
00:00:04.722	35801	0.15364	0		2.22836	2193241
00:00:04.732	35811	0.1537	0		2.22923	2193449
00:00:04.742	35821	0.15343	0		2.22531	2192535
00:00:04.751	35831	0.15354	0		2.22691	2192912
00:00:04.762	35841	0.15364	0		2.22836	2193268
00:00:04.772	35851	0.15385	0		2.23141	2193945
00:00:04.782	35861	0.15364	0		2.22836	2193236
00:00:04.792	35871	0.15374	0		2.22981	2193596
00:00:04.802	35881	0.15337	0		2.22444	2192346
00:00:04.812	35891	0.15333	0		2.22386	2192219
00:00:04.822	35901	0.15326	0		2.22285	2191961
00:00:04.832	35911	0.1533	0		2.22343	2192120
00:00:04.841	35921	0.15297	0		2.21864	2191010
00:00:04.851	35931	0.15321	0		2.22212	2191824
00:00:04.861	35941	0.1529	0		2.21763	2190767
00:00:04.872	35951	0.15284	0		2.21676	2190556
00:00:04.882	35961	0.15275	0		2.21545	2190274
00:00:04.891	35971	0.15309	0		2.22038	2191415
00:00:04.902	35981	0.15293	0		2.21806	2190880
00:00:04.911	35991	0.15307	0		2.22009	2191339
00:00:04.928	36001	0.15257	0		2.21284	2189657
00:00:04.931	36011	0.15294	0		2.21821	2190907
00:00:04.941	36021	0.15307	0		2.22009	2191356
00:00:04.951	36031	0.15334	0		2.22401	2192260
00:00:04.963	36041	0.15324	0		2.22256	2191902
00:00:04.971	36051	0.15333	0		2.22386	2192211
00:00:04.982	36061	0.15335	0		2.22415	2192265
00:00:04.991	36071	0.15352	0		2.22662	2192843
00:00:05.001	36081	0.15353	0		2.22676	2192890
00:00:05.011	36091	0.15329	0		2.22328	2192090
00:00:05.021	36101	0.15358	0		2.22749	2193067
00:00:05.031	36111	0.15369	0		2.22908	2193408
00:00:05.041	36121	0.15337	0		2.22444	2192354
00:00:05.051	36131	0.15363	0		2.22821	2193219
00:00:05.061	36141	0.15341	0		2.22502	2192471
00:00:05.071	36151	0.15339	0		2.22473	2192398
00:00:05.081	36161	0.15325	0		2.2227	2191944
00:00:05.090	36171	0.15306	0		2.21995	2191317
00:00:05.101	36181	0.15322	0		2.22227	2191838
00:00:05.111	36191	0.15326	0		2.22285	2191973
00:00:05.121	36201	0.1533	0		2.22343	2192126
00:00:05.131	36211	0.15348	0		2.22604	2192726
00:00:05.140	36221	0.15332	0		2.22372	2192182
00:00:05.151	36231	0.15334	0		2.22401	2192260
00:00:05.161	36241	0.15324	0		2.22256	2191895
00:00:05.171	36251	0.15363	0		2.22821	2193219
00:00:05.180	36261	0.15322	0		2.22227	2191831
00:00:05.190	36271	0.15365	0		2.2285	2193270
00:00:05.200	36281	0.15355	0		2.22705	2192941
00:00:05.210	36291	0.15325	0		2.2227	2191934
00:00:05.220	36301	0.15326	0		2.22285	2191963
00:00:05.231	36311	0.15372	0		2.22952	2193523
00:00:05.241	36321	0.15334	0		2.22401	2192243
00:00:05.250	36331	0.15393	0		2.23257	2194212
00:00:05.260	36341	0.15363	0		2.22821	2193207
00:00:05.270	36351	0.15358	0		2.22749	2193045
00:00:05.280	36361	0.1536	0		2.22778	2193119
00:00:05.290	36371	0.15353	0		2.22676	2192887
00:00:05.300	36381	0.15361	0		2.22792	2193148
00:00:05.310	36391	0.15345	0		2.2256	2192625
00:00:05.320	36401	0.15377	0		2.23024	2193684
00:00:05.330	36411	0.15387	0		2.2317	2194011
00:00:05.340	36421	0.15359	0		2.22763	2193072
00:00:05.350	36431	0.15406	0		2.23445	2194651
00:00:05.360	36441	0.15378	0		2.23039	2193738
00:00:05.370	36451	0.15399	0		2.23344	2194413
00:00:05.380	36461	0.15385	0		2.23141	2193947
00:00:05.390	36471	0.1542	0		2.23648	2195129
00:00:05.400	36481	0.15375	0		2.22995	2193630
00:00:05.409	36491	0.15414	0		2.23561	2194933
00:00:05.420	36501	0.15403	0		2.23402	2194560
00:00:05.429	36511	0.15404	0		2.23416	2194589
00:00:05.440	36521	0.15372	0		2.22952	2193520
00:00:05.449	36531	0.15449	0		2.24069	2196114
00:00:05.460	36541	0.15394	0		2.23271	2194263
00:00:05.469	36551	0.15435	0		2.23866	2195644
00:00:05.480	36561	0.15404	0		2.23416	2194586
00:00:05.489	36571	0.15397	0		2.23315	2194344
00:00:05.500	36581	0.15404	0		2.23416	2194596
00:00:05.509	36591	0.15411	0		2.23518	2194830
00:00:05.519	36601	0.15436	0		2.2388	2195681
00:00:05.529	36611	0.15408	0		2.23474	2194720
00:00:05.539	36621	0.15382	0		2.23097	2193854
00:00:05.549	36631	0.15394	0		2.23271	2194251
00:00:05.559	36641	0.15406	0		2.23445	2194659
00:00:05.569	36651	0.15412	0		2.23532	2194852
00:00:05.579	36661	0.15403	0		2.23402	2194560
00:00:05.589	36671	0.15413	0		2.23547	2194908
00:00:05.599	36681	0.15412	0		2.23532	2194876
00:00:05.609	36691	0.15415	0		2.23576	2194977
00:00:05.619	36701	0.15417	0		2.23605	2195036
00:00:05.629	36711	0.15432	0		2.23822	2195539
00:00:05.639	36721	0.15415	0		2.23576	2194960
00:00:05.649	36731	0.15408	0		2.23474	2194722
00:00:05.659	36741	0.1545	0		2.24083	2196146
00:00:05.669	36751	0.1542	0		2.23648	2195134
00:00:05.679	36761	0.15419	0		2.23634	2195107
00:00:05.689	36771	0.15453	0		2.24127	2196234
00:00:05.699	36781	0.1545	0		2.24083	2196139
00:00:05.709	36791	0.15431	0		2.23808	2195492
00:00:05.719	36801	0.15408	0		2.23474	2194727
00:00:05.729	36811	0.15442	0		2.23967	2195864
00:00:05.739	36821	0.15441	0		2.23953	2195850
00:00:05.748	36831	0.15445	0		2.24011	2195984
00:00:05.759	36841	0.15412	0		2.23532	2194864
00:00:05.768	36851	0.15424	0		2.23706	2195278
00:00:05.778	36861	0.15393	0		2.23257	2194234
00:00:05.788	36871	0.15385	0		2.23141	2193972
00:00:05.798	36881	0.15402	0		2.23387	2194523
00:00:05.808	36891	0.15407	0		2.2346	2194703
00:00:05.818	36901	0.15386	0		2.23155	2193974
00:00:05.828	36911	0.15393	0		2.23257	2194214
00:00:05.838	36921	0.15418	0		2.23619	2195063
00:00:05.848	36931	0.154	0		2.23358	2194464
00:00:05.860	36941	0.15436	0		2.2388	2195671
00:00:05.868	36951	0.15426	0		2.23735	2195349
00:00:05.878	36961	0.15436	0		2.2388	2195676
00:00:05.888	36971	0.15458	0		2.24199	2196407
00:00:05.898	36981	0.1547	0		2.24373	2196798
00:00:05.908	36991	0.15433	0		2.23837	2195553
00:00:05.918	37001	0.1544	0		2.23938	2195793
00:00:05.928	37011	0.15458	0		2.24199	2196414
00:00:05.938	37021	0.15433	0		2.23837	2195551
00:00:05.948	37031	0.15479	0		2.24504	2197113
00:00:05.957	37041	0.15467	0		2.2433	2196710
00:00:05.968	37051	0.15436	0		2.2388	2195654
00:00:05.978	37061	0.15433	0		2.23837	2195580
00:00:05.988	37071	0.15457	0		2.24185	2196385
00:00:05.998	37081	0.15412	0		2.23532	2194874
00:00:06.008	37091	0.15481	0		2.24533	2197177
00:00:06.017	37101	0.15461	0		2.24243	2196502
00:00:06.028	37111	0.15424	0		2.23706	2195278
00:00:06.038	37121	0.15458	0		2.24199	2196411
00:00:06.048	37131	0.15455	0		2.24156	2196291
00:00:06.058	37141	0.15435	0		2.23866	2195637
00:00:06.067	37151	0.1541	0		2.23503	2194801
00:00:06.077	37161	0.1545	0		2.24083	2196122
00:00:06.087	37171	0.15413	0		2.23547	2194898
00:00:06.097	37181	0.15452	0		2.24112	2196190
00:00:06.107	37191	0.15445	0		2.24011	2195984
00:00:06.117	37201	0.15456	0		2.2417	2196343
00:00:06.128	37211	0.15448	0		2.24054	2196077
00:00:06.137	37221	0.15471	0		2.24388	2196835
00:00:06.147	37231	0.15433	0		2.23837	2195563
00:00:06.157	37241	0.15434	0		2.23851	2195607
00:00:06.167	37251	0.1546	0		2.24228	2196482
00:00:06.177	37261	0.15451	0		2.24098	2196178
00:00:06.187	37271	0.1543	0		2.23793	2195468
00:00:06.197	37281	0.15471	0		2.24388	2196845
00:00:06.207	37291	0.15466	0		2.24315	2196686
00:00:06.217	37301	0.1548	0		2.24518	2197157
00:00:06.227	37311	0.15465	0		2.24301	2196637
00:00:06.237	37321	0.15457	0		2.24185	2196387
00:00:06.247	37331	0.1545	0		2.24083	2196134
00:00:06.257	37341	0.15445	0		2.24011	2195984
00:00:06.267	37351	0.15473	0		2.24417	2196896
00:00:06.277	37361	0.15441	0		2.23953	2195852
00:00:06.287	37371	0.15447	0		2.2404	2196028
00:00:06.297	37381	0.15467	0		2.2433	2196713
00:00:06.306	37391	0.15465	0		2.24301	2196625
00:00:06.317	37401	0.15455	0		2.24156	2196309
00:00:06.327	37411	0.15432	0		2.23822	2195541
00:00:06.337	37421	0.15472	0		2.24402	2196869
00:00:06.346	37431	0.15429	0		2.23779	2195438
00:00:06.356	37441	0.15457	0		2.24185	2196375
00:00:06.367	37451	0.15457	0		2.24185	2196389
00:00:06.376	37461	0.15425	0		2.23721	2195305
00:00:06.386	37471	0.1545	0		2.24083	2196122
00:00:06.396	37481	0.15469	0		2.24359	2196784
00:00:06.406	37491	0.1543	0		2.23793	2195475
00:00:06.416	37501	0.15444	0		2.23996	2195945
00:00:06.426	37511	0.15451	0		2.24098	2196178
00:00:06.436	37521	0.15458	0		2.24199	2196407
00:00:06.446	37531	0.15425	0		2.23721	2195300
00:00:06.456	37541	0.15442	0		2.23967	2195882
00:00:06.466	37551	0.15445	0		2.24011	2195972
00:00:06.476	37561	0.15467	0		2.2433	2196713
00:00:06.486	37571	0.15406	0		2.23445	2194651
00:00:06.496	37581	0.15433	0		2.23837	2195573
00:00:06.506	37591	0.15457	0		2.24185	2196370
00:00:06.516	37601	0.15464	0		2.24286	2196607
00:00:06.526	37611	0.15414	0		2.23561	2194933
00:00:06.536	37621	0.15462	0		2.24257	2196554
00:00:06.546	37631	0.15402	0		2.23387	2194540
00:00:06.556	37641	0.15425	0		2.23721	2195300
00:00:06.566	37651	0.15424	0		2.23706	2195249
00:00:06.576	37661	0.1545	0		2.24083	2196129
00:00:06.586	37671	0.15409	0		2.23489	2194769
00:00:06.595	37681	0.15429	0		2.23779	2195441
00:00:06.605	37691	0.15382	0		2.23097	2193849
00:00:06.615	37701	0.1539	0		2.23213	2194111
00:00:06.626	37711	0.1536	0		2.22778	2193133
00:00:06.636	37721	0.15405	0		2.23431	2194622
00:00:06.646	37731	0.15402	0		2.23387	2194518
00:00:06.655	37741	0.15395	0		2.23286	2194298
00:00:06.665	37751	0.15408	0		2.23474	2194730
00:00:06.675	37761	0.1543	0		2.23793	2195455
00:00:06.686	37771	0.15411	0		2.23518	2194845
00:00:06.696	37781	0.15454	0		2.24141	2196269
00:00:06.705	37791	0.1542	0		2.23648	2195136
00:00:06.715	37801	0.15483	0		2.24562	2197230
00:00:06.726	37811	0.15422	0		2.23677	2195202
00:00:06.736	37821	0.1548	0		2.24518	2197132
00:00:06.745	37831	0.15432	0		2.23822	2195519
00:00:06.755	37841	0.1546	0		2.24228	2196482
00:00:06.765	37851	0.15403	0		2.23402	2194555
00:00:06.775	37861	0.1545	0		2.24083	2196124
00:00:06.785	37871	0.15435	0		2.23866	2195634
00:00:06.795	37881	0.15483	0		2.24562	2197255
00:00:06.805	37891	0.15431	0		2.23808	2195485
00:00:06.815	37901	0.15451	0		2.24098	2196178
00:00:06.825	37911	0.15386	0		2.23155	2193987
00:00:06.835	37921	0.15453	0		2.24127	2196234
00:00:06.845	37931	0.15388	0		2.23184	2194065
00:00:06.855	37941	0.15438	0		2.23909	2195739
00:00:06.865	37951	0.15381	0		2.23082	2193818
00:00:06.875	37961	0.15441	0		2.23953	2195850
00:00:06.885	37971	0.15395	0		2.23286	2194283
00:00:06.895	37981	0.15415	0		2.23576	2194950
00:00:06.904	37991	0.15395	0		2.23286	2194283
00:00:06.914	38001	0.15449	0		2.24069	2196117
00:00:06.924	38011	0.15404	0		2.23416	2194609
00:00:06.934	38021	0.15413	0		2.23547	2194906
00:00:06.945	38031	0.1537	0		2.22923	2193466
00:00:06.955	38041	0.15414	0		2.23561	2194930
00:00:06.964	38051	0.15365	0		2.2285	2193285
00:00:06.974	38061	0.15413	0		2.23547	2194889
00:00:06.985	38071	0.15374	0		2.22981	2193574
00:00:06.994	38081	0.15371	0		2.22937	2193498
00:00:07.004	38091	0.15373	0		2.22966	2193554
00:00:07.014	38101	0.15355	0		2.22705	2192939
00:00:07.024	38111	0.15366	0		2.22865	2193307
00:00:07.034	38121	0.15369	0		2.22908	2193420
00:00:07.044	38131	0.15334	0		2.22401	2192229
00:00:07.054	38141	0.15365	0		2.2285	2193292
00:00:07.064	38151	0.15357	0		2.22734	2193011
00:00:07.074	38161	0.15377	0		2.23024	2193694
00:00:07.085	38171	0.15323	0		2.22241	2191892
00:00:07.094	38181	0.15352	0		2.22662	2192848
00:00:07.104	38191	0.1534	0		2.22488	2192432
00:00:07.114	38201	0.1536	0		2.22778	2193119
00:00:07.124	38211	0.1535	0		2.22633	2192775
00:00:07.134	38221	0.15355	0		2.22705	2192956
00:00:07.144	38231	0.15358	0		2.22749	2193057
00:00:07.154	38241	0.15334	0		2.22401	2192229
00:00:07.164	38251	0.15314	0		2.22111	2191564
00:00:07.174	38261	0.15333	0		2.22386	2192199
00:00:07.184	38271	0.15314	0		2.22111	2191584
00:00:07.194	38281	0.15349	0		2.22618	2192733
00:00:07.204	38291	0.15305	0		2.2198	2191258
00:00:07.214	38301	0.15327	0		2.22299	2192002
00:00:07.224	38311	0.15307	0		2.22009	2191324
00:00:07.234	38321	0.15306	0		2.21995	2191322
00:00:07.243	38331	0.15251	0		2.21197	2189471
00:00:07.254	38341	0.15297	0		2.21864	2191014
00:00:07.264	38351	0.15248	0		2.21153	2189352
00:00:07.273	38361	0.15282	0		2.21647	2190500
00:00:07.283	38371	0.15273	0		2.21516	2190198
00:00:07.293	38381	0.15289	0		2.21748	2190728
00:00:07.303	38391	0.15261	0		2.21342	2189791
00:00:07.313	38401	0.15283	0		2.21661	2190547
00:00:07.323	38411	0.15249	0		2.21168	2189401
00:00:07.333	38421	0.15312	0		2.22082	2191493
00:00:07.343	38431	0.15237	0		2.20994	2189004
00:00:07.353	38441	0.1528	0		2.21618	2190429
00:00:07.363	38451	0.15256	0		2.2127	2189613
00:00:07.373	38461	0.15235	0		2.20965	2188924
00:00:07.383	38471	0.1525	0		2.21182	2189435
00:00:07.393	38481	0.1527	0		2.21473	2190105
00:00:07.403	38491	0.15248	0		2.21153	2189364
00:00:07.413	38501	0.15268	0		2.21444	2190044
00:00:07.423	38511	0.15285	0		2.2169	2190601
00:00:07.433	38521	0.15282	0		2.21647	2190490
00:00:07.443	38531	0.15265	0		2.214	2189926
00:00:07.453	38541	0.15301	0		2.21922	2191154
00:00:07.463	38551	0.1531	0		2.22053	2191444
00:00:07.473	38561	0.15301	0		2.21922	2191127
00:00:07.483	38571	0.15319	0		2.22183	2191735
00:00:07.493	38581	0.1533	0		2.22343	2192103
00:00:07.503	38591	0.15325	0		2.2227	2191944
00:00:07.513	38601	0.15332	0		2.22372	2192187
00:00:07.522	38611	0.15316	0		2.2214	2191645
00:00:07.533	38621	0.15333	0		2.22386	2192216
00:00:07.542	38631	0.15328	0		2.22314	2192037
00:00:07.552	38641	0.15323	0		2.22241	2191873
00:00:07.562	38651	0.1536	0		2.22778	2193111
00:00:07.572	38661	0.15334	0		2.22401	2192248
00:00:07.583	38671	0.15328	0		2.22314	2192039
00:00:07.592	38681	0.1533	0		2.22343	2192108
00:00:07.602	38691	0.15351	0		2.22647	2192824
00:00:07.612	38701	0.15342	0		2.22517	2192508
00:00:07.623	38711	0.15307	0		2.22009	2191353
00:00:07.633	38721	0.15342	0		2.22517	2192500
00:00:07.642	38731	0.15338	0		2.22459	2192371
00:00:07.652	38741	0.15353	0		2.22676	2192873
00:00:07.662	38751	0.15364	0		2.22836	2193266
00:00:07.672	38761	0.15321	0		2.22212	2191811
00:00:07.682	38771	0.15297	0		2.21864	2191017
00:00:07.692	38781	0.15339	0		2.22473	2192422
00:00:07.702	38791	0.15317	0		2.22154	2191684
00:00:07.712	38801	0.15314	0		2.22111	2191574
00:00:07.722	38811	0.15304	0		2.21966	2191236
00:00:07.732	38821	0.15377	0		2.23024	2193679
00:00:07.742	38831	0.15327	0		2.22299	2192019
00:00:07.752	38841	0.15352	0		2.22662	2192856
00:00:07.762	38851	0.15342	0		2.22517	2192530
00:00:07.772	38861	0.15371	0		2.22937	2193496
00:00:07.782	38871	0.15358	0		2.22749	2193060
00:00:07.792	38881	0.15393	0		2.23257	2194231
00:00:07.802	38891	0.15405	0		2.23431	2194639
00:00:07.812	38901	0.15404	0		2.23416	2194604
00:00:07.822	38911	0.15378	0		2.23039	2193709
00:00:07.832	38921	0.1541	0		2.23503	2194783
00:00:07.842	38931	0.15393	0		2.23257	2194231
00:00:07.851	38941	0.15416	0		2.2359	2194982
00:00:07.862	38951	0.15413	0		2.23547	2194911
00:00:07.872	38961	0.15382	0		2.23097	2193840
00:00:07.881	38971	0.15353	0		2.22676	2192890
00:00:07.891	38981	0.15409	0		2.23489	2194766
00:00:07.902	38991	0.15372	0		2.22952	2193515
00:00:07.911	39001	0.1542	0		2.23648	2195134
00:00:07.921	39011	0.15387	0		2.2317	2194028
00:00:07.931	39021	0.15399	0		2.23344	2194430
00:00:07.941	39031	0.15384	0		2.23126	2193935
00:00:07.952	39041	0.15404	0		2.23416	2194609
00:00:07.961	39051	0.15415	0		2.23576	2194950
00:00:07.971	39061	0.15381	0		2.23082	2193808
00:00:07.981	39071	0.15371	0		2.22937	2193483
00:00:07.991	39081	0.15392	0		2.23242	2194175
00:00:08.001	39091	0.15384	0		2.23126	2193923
00:00:08.012	39101	0.15393	0		2.23257	2194219
00:00:08.021	39111	0.15384	0		2.23126	2193908
00:00:08.031	39121	0.1538	0		2.23068	2193792
00:00:08.041	39131	0.15378	0		2.23039	2193706
00:00:08.051	39141	0.1538	0		2.23068	2193799
00:00:08.061	39151	0.15393	0		2.23257	2194229
00:00:08.071	39161	0.15431	0		2.23808	2195485
00:00:08.081	39171	0.15373	0		2.22966	2193540
00:00:08.090	39181	0.1538	0		2.23068	2193790
00:00:08.101	39191	0.15366	0		2.22865	2193324
00:00:08.111	39201	0.15404	0		2.23416	2194591
00:00:08.121	39211	0.15427	0		2.2375	2195354
00:00:08.130	39221	0.15376	0		2.2301	2193660
00:00:08.141	39231	0.15404	0		2.23416	2194596
00:00:08.151	39241	0.15416	0		2.2359	2195006
00:00:08.161	39251	0.15407	0		2.2346	2194688
00:00:08.170	39261	0.15432	0		2.23822	2195539
00:00:08.180	39271	0.15407	0		2.2346	2194705
00:00:08.190	39281	0.15431	0		2.23808	2195517
00:00:08.200	39291	0.1541	0		2.23503	2194805
00:00:08.210	39301	0.15454	0		2.24141	2196282
00:00:08.220	39311	0.15416	0		2.2359	2194994
00:00:08.231	39321	0.15426	0		2.23735	2195330
00:00:08.240	39331	0.15463	0		2.24272	2196563
00:00:08.250	39341	0.15433	0		2.23837	2195556
00:00:08.260	39351	0.15424	0		2.23706	2195273
00:00:08.270	39361	0.15465	0		2.24301	2196637
00:00:08.280	39371	0.1548	0		2.24518	2197130
00:00:08.290	39381	0.15451	0		2.24098	2196170
00:00:08.300	39391	0.15416	0		2.2359	2195011
00:00:08.310	39401	0.15458	0		2.24199	2196416
00:00:08.320	39411	0.1546	0		2.24228	2196487
00:00:08.330	39421	0.15442	0		2.23967	2195864
00:00:08.340	39431	0.15423	0		2.23692	2195244
00:00:08.350	39441	0.15474	0		2.24431	2196960
00:00:08.360	39451	0.15478	0		2.24489	2197093
00:00:08.370	39461	0.15449	0		2.24069	2196097
00:00:08.380	39471	0.1545	0		2.24083	2196139
00:00:08.389	39481	0.15469	0		2.24359	2196764
00:00:08.400	39491	0.15446	0		2.24025	2195992
00:00:08.410	39501	0.15477	0		2.24475	2197031
00:00:08.420	39511	0.15473	0		2.24417	2196906
00:00:08.430	39521	0.1547	0		2.24373	2196803
00:00:08.439	39531	0.15487	0		2.2462	2197387
00:00:08.449	39541	0.15487	0		2.2462	2197377
00:00:08.459	39551	0.15457	0		2.24185	2196380
00:00:08.470	39561	0.15492	0		2.24692	2197556
00:00:08.480	39571	0.15515	0		2.25026	2198333
00:00:08.489	39581	0.15501	0		2.24823	2197857
00:00:08.499	39591	0.15506	0		2.24895	2198005
00:00:08.509	39601	0.15481	0		2.24533	2197184
00:00:08.519	39611	0.15461	0		2.24243	2196522
00:00:08.529	39621	0.15507	0		2.2491	2198059
00:00:08.539	39631	0.15473	0		2.24417	2196896
00:00:08.550	39641	0.15516	0		2.2504	2198358
00:00:08.559	39651	0.15451	0		2.24098	2196168
00:00:08.569	39661	0.15538	0		2.2536	2199089
00:00:08.579	39671	0.15468	0		2.24344	2196754
00:00:08.589	39681	0.15488	0		2.24634	2197414
00:00:08.599	39691	0.15498	0		2.24779	2197737
00:00:08.609	39701	0.15519	0		2.25084	2198451
00:00:08.619	39711	0.15486	0		2.24605	2197350
00:00:08.629	39721	0.15554	0		2.25592	2199640
00:00:08.639	39731	0.15546	0		2.25476	2199361
00:00:08.649	39741	0.15508	0		2.24924	2198081
00:00:08.659	39751	0.15549	0		2.25519	2199444
00:00:08.669	39761	0.15528	0		2.25215	2198757
00:00:08.679	39771	0.15502	0		2.24837	2197874
00:00:08.689	39781	0.15492	0		2.24692	2197534
00:00:08.699	39791	0.15483	0		2.24562	2197235
00:00:08.709	39801	0.1547	0		2.24373	2196808
00:00:08.719	39811	0.1547	0		2.24373	2196794
00:00:08.729	39821	0.15419	0		2.23634	2195082
00:00:08.738	39831	0.1543	0		2.23793	2195480
00:00:08.749	39841	0.15412	0		2.23532	2194850
00:00:08.760	39851	0.15431	0		2.23808	2195492
00:00:08.768	39861	0.15433	0		2.23837	2195575
00:00:08.779	39871	0.15412	0		2.23532	2194874
00:00:08.788	39881	0.15384	0		2.23126	2193940
00:00:08.799	39891	0.15391	0		2.23228	2194163
00:00:08.809	39901	0.15351	0		2.22647	2192824
00:00:08.819	39911	0.15381	0		2.23082	2193830
00:00:08.829	39921	0.15396	0		2.233	2194317
00:00:08.838	39931	0.15422	0		2.23677	2195187
00:00:08.848	39941	0.15397	0		2.23315	2194356
00:00:08.858	39951	0.15417	0		2.23605	2195031
00:00:08.868	39961	0.15448	0		2.24054	2196063
00:00:08.878	39971	0.15417	0		2.23605	2195014
00:00:08.888	39981	0.15452	0		2.24112	2196197
00:00:08.898	39991	0.15456	0		2.2417	2196323
00:00:08.908	40001	0.15474	0		2.24431	2196950
00:00:08.918	40011	0.15473	0		2.24417	2196911
00:00:08.928	40021	0.15498	0		2.24779	2197752
00:00:08.938	40031	0.15501	0		2.24823	2197855
00:00:08.948	40041	0.15517	0		2.25055	2198373
00:00:08.958	40051	0.15506	0		2.24895	2198027
00:00:08.968	40061	0.15527	0		2.252	2198733
00:00:08.978	40071	0.1551	0		2.24953	2198167
00:00:08.988	40081	0.15557	0		2.25635	2199729
00:00:08.998	40091	0.15519	0		2.25084	2198446
00:00:09.008	40101	0.15521	0		2.25113	2198520
00:00:09.017	40111	0.15535	0		2.25316	2198988
00:00:09.028	40121	0.15541	0		2.25403	2199204
00:00:09.038	40131	0.15524	0		2.25157	2198617
00:00:09.047	40141	0.15503	0		2.24852	2197916
00:00:09.057	40151	0.15563	0		2.25722	2199927
00:00:09.067	40161	0.15556	0		2.25621	2199698
00:00:09.078	40171	0.15575	0		2.25896	2200339
00:00:09.087	40181	0.15595	0		2.26186	2201013
00:00:09.097	40191	0.15564	0		2.25737	2199979
00:00:09.107	40201	0.15571	0		2.25838	2200184
00:00:09.117	40211	0.15574	0		2.25882	2200290
00:00:09.127	40221	0.15565	0		2.25751	2200008
00:00:09.137	40231	0.15604	0		2.26317	2201319
00:00:09.148	40241	0.15579	0		2.25954	2200464
00:00:09.157	40251	0.1559	0		2.26114	2200825
00:00:09.167	40261	0.15604	0		2.26317	2201314
00:00:09.177	40271	0.15562	0		2.25708	2199895
00:00:09.187	40281	0.15579	0		2.25954	2200478
00:00:09.197	40291	0.15564	0		2.25737	2199976
00:00:09.207	40301	0.15587	0		2.2607	2200736
00:00:09.217	40311	0.15552	0		2.25563	2199554
00:00:09.227	40321	0.1554	0		2.25389	2199147
00:00:09.237	40331	0.15553	0		2.25577	2199591
00:00:09.247	40341	0.1552	0		2.25099	2198495
00:00:09.257	40351	0.15577	0		2.25925	2200393
00:00:09.267	40361	0.1554	0		2.25389	2199160
00:00:09.277	40371	0.15573	0		2.25867	2200275
00:00:09.287	40381	0.15565	0		2.25751	2199984
00:00:09.297	40391	0.15597	0		2.26215	2201060
00:00:09.306	40401	0.15567	0		2.2578	2200079
00:00:09.317	40411	0.15588	0		2.26085	2200766
00:00:09.326	40421	0.15592	0		2.26143	2200900
00:00:09.337	40431	0.1559	0		2.26114	2200849
00:00:09.346	40441	0.15578	0		2.2594	2200449
00:00:09.356	40451	0.15571	0		2.25838	2200192
00:00:09.366	40461	0.15572	0		2.25853	2200224
00:00:09.377	40471	0.15571	0		2.25838	2200204
00:00:09.387	40481	0.1558	0		2.25969	2200500
00:00:09.396	40491	0.15562	0		2.25708	2199881
00:00:09.407	40501	0.15563	0		2.25722	2199932
00:00:09.417	40511	0.15575	0		2.25896	2200344
00:00:09.426	40521	0.15569	0		2.25809	2200145
00:00:09.436	40531	0.15575	0		2.25896	2200346
00:00:09.446	40541	0.15566	0		2.25766	2200040
00:00:09.456	40551	0.15548	0		2.25505	2199414
00:00:09.467	40561	0.15586	0		2.26056	2200717
00:00:09.476	40571	0.1558	0		2.25969	2200493
00:00:09.486	40581	0.15565	0		2.25751	2199991
00:00:09.496	40591	0.15586	0		2.26056	2200690
00:00:09.506	40601	0.15567	0		2.2578	2200067
00:00:09.516	40611	0.1558	0		2.25969	2200508
00:00:09.526	40621	0.15569	0		2.25809	2200123
00:00:09.536	40631	0.15578	0		2.2594	2200441
00:00:09.546	40641	0.15587	0		2.2607	2200741
00:00:09.556	40651	0.15583	0		2.26012	2200594
00:00:09.566	40661	0.15586	0		2.26056	2200707
00:00:09.576	40671	0.15613	0		2.26447	2201597
00:00:09.586	40681	0.15579	0		2.25954	2200466
00:00:09.596	40691	0.15581	0		2.25983	2200542
00:00:09.606	40701	0.15587	0		2.2607	2200724
00:00:09.615	40711	0.15604	0		2.26317	2201292
00:00:09.625	40721	0.1557	0		2.25824	2200179
00:00:09.635	40731	0.1563	0		2.26694	2202194
00:00:09.645	40741	0.15604	0		2.26317	2201314
00:00:09.655	40751	0.15644	0		2.26897	2202636
00:00:09.665	40761	0.15617	0		2.26505	2201744
00:00:09.675	40771	0.15631	0		2.26708	2202214
00:00:09.685	40781	0.15618	0		2.2652	2201761
00:00:09.696	40791	0.15648	0		2.26955	2202781
00:00:09.705	40801	0.15642	0		2.26868	2202577
00:00:09.716	40811	0.15677	0		2.27376	2203752
00:00:09.725	40821	0.15657	0		2.27086	2203092
00:00:09.735	40831	0.15694	0		2.27622	2204323
00:00:09.745	40841	0.15664	0		2.27187	2203323
00:00:09.755	40851	0.15661	0		2.27144	2203213
00:00:09.765	40861	0.15665	0		2.27202	2203343
00:00:09.775	40871	0.15678	0		2.2739	2203776
00:00:09.786	40881	0.15658	0		2.271	2203128
00:00:09.795	40891	0.1569	0		2.27564	2204188
00:00:09.805	40901	0.15637	0		2.26795	2202423
00:00:09.815	40911	0.15658	0		2.271	2203104
00:00:09.825	40921	0.15602	0		2.26288	2201229
00:00:09.835	40931	0.15635	0		2.26766	2202344
00:00:09.845	40941	0.15603	0		2.26302	2201273
00:00:09.855	40951	0.15609	0		2.26389	2201484
00:00:09.865	40961	0.156	0		2.26259	2201184
00:00:09.875	40971	0.15622	0		2.26578	2201920
00:00:09.884	40981	0.15591	0		2.26128	2200866
00:00:09.895	40991	0.15606	0		2.26346	2201385
00:00:09.905	41001	0.15586	0		2.26056	2200707
00:00:09.914	41011	0.15643	0		2.26882	2202626
00:00:09.925	41021	0.15615	0		2.26476	2201665
00:00:09.935	41031	0.15667	0		2.27231	2203409
00:00:09.945	41041	0.1559	0		2.26114	2200837
00:00:09.955	41051	0.15641	0		2.26853	2202555
00:00:09.965	41061	0.15559	0		2.25664	2199780
00:00:09.974	41071	0.15639	0		2.26824	2202470
00:00:09.985	41081	0.15596	0		2.26201	2201028
00:00:09.994	41091	0.15587	0		2.2607	2200739
00:00:10.004	41101	0.15587	0		2.2607	2200751
00:00:10.014	41111	0.1563	0		2.26694	2202194
00:00:10.025	41121	0.15607	0		2.2636	2201398
00:00:10.035	41131	0.15632	0		2.26723	2202231
00:00:10.044	41141	0.15604	0		2.26317	2201302
00:00:10.054	41151	0.1562	0		2.26549	2201849
00:00:10.064	41161	0.15652	0		2.27013	2202925
00:00:10.074	41171	0.15656	0		2.27071	2203038
00:00:10.084	41181	0.15639	0		2.26824	2202470
00:00:10.094	41191	0.15677	0		2.27376	2203764
00:00:10.104	41201	0.15667	0		2.27231	2203431
00:00:10.114	41211	0.15681	0		2.27434	2203894
00:00:10.124	41221	0.1569	0		2.27564	2204176
00:00:10.134	41231	0.15683	0		2.27463	2203968
00:00:10.144	41241	0.1568	0		2.27419	2203854
00:00:10.154	41251	0.15749	0		2.2842	2206176
00:00:10.164	41261	0.15723	0		2.28043	2205306
00:00:10.173	41271	0.15677	0		2.27376	2203769
00:00:10.184	41281	0.15691	0		2.27579	2204230
00:00:10.194	41291	0.1572	0		2.27999	2205201
00:00:10.204	41301	0.15684	0		2.27477	2204002
00:00:10.214	41311	0.15696	0		2.27651	2204406
00:00:10.223	41321	0.15676	0		2.27361	2203705
00:00:10.234	41331	0.15709	0		2.2784	2204821
00:00:10.243	41341	0.15678	0		2.2739	2203783
00:00:10.253	41351	0.15696	0		2.27651	2204389
00:00:10.263	41361	0.15694	0		2.27622	2204330
00:00:10.273	41371	0.15687	0		2.27521	2204098
00:00:10.283	41381	0.15676	0		2.27361	2203710
00:00:10.293	41391	0.15662	0		2.27158	2203237
00:00:10.303	41401	0.15692	0		2.27593	2204272
00:00:10.313	41411	0.15702	0		2.27738	2204605
00:00:10.323	41421	0.15679	0		2.27405	2203832
00:00:10.334	41431	0.15701	0		2.27724	2204573
00:00:10.344	41441	0.15668	0		2.27245	2203453
00:00:10.353	41451	0.15689	0		2.2755	2204154
00:00:10.363	41461	0.1565	0		2.26984	2202842
00:00:10.373	41471	0.15716	0		2.27941	2205047
00:00:10.383	41481	0.15725	0		2.28072	2205372
00:00:10.393	41491	0.15713	0		2.27898	2204953
00:00:10.403	41501	0.15676	0		2.27361	2203729
00:00:10.413	41511	0.15684	0		2.27477	2204002
00:00:10.423	41521	0.15708	0		2.27825	2204799
00:00:10.433	41531	0.15674	0		2.27332	2203649
00:00:10.443	41541	0.15673	0		2.27318	2203619
00:00:10.453	41551	0.15688	0		2.27535	2204120
00:00:10.463	41561	0.15642	0		2.26868	2202585
00:00:10.473	41571	0.15675	0		2.27347	2203698
00:00:10.483	41581	0.1567	0		2.27274	2203509
00:00:10.493	41591	0.15688	0		2.27535	2204110
00:00:10.503	41601	0.15674	0		2.27332	2203654
00:00:10.513	41611	0.15654	0		2.27042	2202979
00:00:10.523	41621	0.15637	0		2.26795	2202399
00:00:10.533	41631	0.15692	0		2.27593	2204250
00:00:10.542	41641	0.15662	0		2.27158	2203242
00:00:10.553	41651	0.15709	0		2.2784	2204831
00:00:10.562	41661	0.15681	0		2.27434	2203898
00:00:10.572	41671	0.15719	0		2.27985	2205179
00:00:10.582	41681	0.15701	0		2.27724	2204558
00:00:10.592	41691	0.1573	0		2.28144	2205541
00:00:10.602	41701	0.15677	0		2.27376	2203754
00:00:10.612	41711	0.15676	0		2.27361	2203717
00:00:10.622	41721	0.15727	0		2.28101	2205438
00:00:10.632	41731	0.15744	0		2.28347	2205988
00:00:10.642	41741	0.15676	0		2.27361	2203715
00:00:10.652	41751	0.15674	0		2.27332	2203668
00:00:10.662	41761	0.15698	0		2.2768	2204470
00:00:10.672	41771	0.15713	0		2.27898	2204966
00:00:10.682	41781	0.15677	0		2.27376	2203769
00:00:10.692	41791	0.15672	0		2.27303	2203602
00:00:10.702	41801	0.1565	0		2.26984	2202862
00:00:10.712	41811	0.15644	0		2.26897	2202661
00:00:10.722	41821	0.15641	0		2.26853	2202538
00:00:10.732	41831	0.15657	0		2.27086	2203089
00:00:10.742	41841	0.15617	0		2.26505	2201739
00:00:10.752	41851	0.15596	0		2.26201	2201038
00:00:10.762	41861	0.15581	0		2.25983	2200535
00:00:10.772	41871	0.15614	0		2.26462	2201648
00:00:10.781	41881	0.15578	0		2.2594	2200437
00:00:10.791	41891	0.15577	0		2.25925	2200395
00:00:10.802	41901	0.15575	0		2.25896	2200324
00:00:10.812	41911	0.15616	0		2.26491	2201722
00:00:10.821	41921	0.15595	0		2.26186	2200991
00:00:10.832	41931	0.1559	0		2.26114	2200825
00:00:10.841	41941	0.15608	0		2.26375	2201444
00:00:10.851	41951	0.15631	0		2.26708	2202199
00:00:10.861	41961	0.15592	0		2.26143	2200918
00:00:10.871	41971	0.15634	0		2.26752	2202310
00:00:10.882	41981	0.15615	0		2.26476	2201683
00:00:10.891	41991	0.15642	0		2.26868	2202587
00:00:10.901	42001	0.15649	0		2.26969	2202803
00:00:10.911	42011	0.15669	0		2.2726	2203485
00:00:10.922	42021	0.15625	0		2.26621	2202018
00:00:10.931	42031	0.15663	0		2.27173	2203279
00:00:10.941	42041	0.15666	0		2.27216	2203401
00:00:10.951	42051	0.1569	0		2.27564	2204191
00:00:10.961	42061	0.15684	0		2.27477	2203978
00:00:10.971	42071	0.15708	0		2.27825	2204797
00:00:10.981	42081	0.15673	0		2.27318	2203607
00:00:10.991	42091	0.15696	0		2.27651	2204394
00:00:11.001	42101	0.15716	0		2.27941	2205056
00:00:11.011	42111	0.15722	0		2.28028	2205267
00:00:11.021	42121	0.15724	0		2.28057	2205316
00:00:11.032	42131	0.15741	0		2.28304	2205895
00:00:11.041	42141	0.15759	0		2.28565	2206498
00:00:11.051	42151	0.15769	0		2.2871	2206831
00:00:11.061	42161	0.1576	0		2.28579	2206530
00:00:11.071	42171	0.15782	0		2.28899	2207283
00:00:11.081	42181	0.15772	0		2.28753	2206944
00:00:11.091	42191	0.15743	0		2.28333	2205956
00:00:11.101	42201	0.15783	0		2.28913	2207300
00:00:11.111	42211	0.15785	0		2.28942	2207383
00:00:11.120	42221	0.15793	0		2.29058	2207640
00:00:11.131	42231	0.15767	0		2.28681	2206758
00:00:11.141	42241	0.15754	0		2.28492	2206338
00:00:11.150	42251	0.15805	0		2.29232	2208035
00:00:11.160	42261	0.15743	0		2.28333	2205971
00:00:11.170	42271	0.15754	0		2.28492	2206355
00:00:11.180	42281	0.15769	0		2.2871	2206851
00:00:11.190	42291	0.15769	0		2.2871	2206826
00:00:11.200	42301	0.15749	0		2.2842	2206184
00:00:11.210	42311	0.15786	0		2.28957	2207405
00:00:11.220	42321	0.15758	0		2.2855	2206464
00:00:11.230	42331	0.15749	0		2.2842	2206162
00:00:11.240	42341	0.15748	0		2.28405	2206137
00:00:11.250	42351	0.15738	0		2.2826	2205794
00:00:11.260	42361	0.15744	0		2.28347	2205990
00:00:11.270	42371	0.15737	0		2.28246	2205765
00:00:11.280	42381	0.15725	0		2.28072	2205372
00:00:11.290	42391	0.15712	0		2.27883	2204922
00:00:11.300	42401	0.15734	0		2.28202	2205682
00:00:11.310	42411	0.15708	0		2.27825	2204797
00:00:11.320	42421	0.15705	0		2.27782	2204678
00:00:11.330	42431	0.15703	0		2.27753	2204632
00:00:11.340	42441	0.15704	0		2.27767	2204661
00:00:11.350	42451	0.15712	0		2.27883	2204914
00:00:11.360	42461	0.15715	0		2.27927	2205039
00:00:11.370	42471	0.1572	0		2.27999	2205206
00:00:11.380	42481	0.15692	0		2.27593	2204272
00:00:11.389	42491	0.15733	0		2.28188	2205621
00:00:11.400	42501	0.15731	0		2.28159	2205561
00:00:11.409	42511	0.15731	0		2.28159	2205581
00:00:11.419	42521	0.15736	0		2.28231	2205748
00:00:11.430	42531	0.15744	0		2.28347	2206005
00:00:11.439	42541	0.15762	0		2.28608	2206613
00:00:11.450	42551	0.15738	0		2.2826	2205790
00:00:11.459	42561	0.1575	0		2.28434	2206216
00:00:11.469	42571	0.15754	0		2.28492	2206326
00:00:11.479	42581	0.15758	0		2.2855	2206474
00:00:11.489	42591	0.15743	0		2.28333	2205963
00:00:11.499	42601	0.15732	0		2.28173	2205616
00:00:11.509	42611	0.15742	0		2.28318	2205936
00:00:11.519	42621	0.1573	0		2.28144	2205534
00:00:11.529	42631	0.15767	0		2.28681	2206758
00:00:11.539	42641	0.15709	0		2.2784	2204838
00:00:11.549	42651	0.15732	0		2.28173	2205594
00:00:11.559	42661	0.1573	0		2.28144	2205536
00:00:11.569	42671	0.15746	0		2.28376	2206061
00:00:11.579	42681	0.15743	0		2.28333	2205976
00:00:11.589	42691	0.15729	0		2.2813	2205485
00:00:11.599	42701	0.15724	0		2.28057	2205316
00:00:11.609	42711	0.15715	0		2.27927	2205022
00:00:11.619	42721	0.15738	0		2.2826	2205797
00:00:11.629	42731	0.15739	0		2.28275	2205836
00:00:11.639	42741	0.15739	0		2.28275	2205821
00:00:11.649	42751	0.1577	0		2.28724	2206888
00:00:11.659	42761	0.1575	0		2.28434	2206221
00:00:11.669	42771	0.15731	0		2.28159	2205579
00:00:11.679	42781	0.15745	0		2.28362	2206039
00:00:11.688	42791	0.15741	0		2.28304	2205900
00:00:11.699	42801	0.15773	0		2.28768	2206973
00:00:11.708	42811	0.15705	0		2.27782	2204686
00:00:11.718	42821	0.15749	0		2.2842	2206157
00:00:11.728	42831	0.1574	0		2.28289	2205885
00:00:11.738	42841	0.1575	0		2.28434	2206189
00:00:11.749	42851	0.15762	0		2.28608	2206591
00:00:11.758	42861	0.15756	0		2.28521	2206395
00:00:11.768	42871	0.1576	0		2.28579	2206542
00:00:11.779	42881	0.15737	0		2.28246	2205765
00:00:11.788	42891	0.15748	0		2.28405	2206147
00:00:11.798	42901	0.15723	0		2.28043	2205294
00:00:11.808	42911	0.15759	0		2.28565	2206515
00:00:11.819	42921	0.15739	0		2.28275	2205846
00:00:11.828	42931	0.15757	0		2.28536	2206427
00:00:11.838	42941	0.15733	0		2.28188	2205623
00:00:11.848	42951	0.15724	0		2.28057	2205340
00:00:11.858	42961	0.15736	0		2.28231	2205745
00:00:11.868	42971	0.15759	0		2.28565	2206523
00:00:11.878	42981	0.15768	0		2.28695	2206814
00:00:11.888	42991	0.15751	0		2.28449	2206240
00:00:11.898	43001	0.15757	0		2.28536	2206435
00:00:11.908	43011	0.15721	0		2.28014	2205220
00:00:11.918	43021	0.1574	0		2.28289	2205883
00:00:11.928	43031	0.15756	0		2.28521	2206393
00:00:11.938	43041	0.15752	0		2.28463	2206267
00:00:11.948	43051	0.15749	0		2.2842	2206164
00:00:11.957	43061	0.15725	0		2.28072	2205365
00:00:11.968	43071	0.15745	0		2.28362	2206042
00:00:11.978	43081	0.15722	0		2.28028	2205274
00:00:11.988	43091	0.15741	0		2.28304	2205902
00:00:11.998	43101	0.15735	0		2.28217	2205689
00:00:12.008	43111	0.15736	0		2.28231	2205723
00:00:12.017	43121	0.15751	0		2.28449	2206245
00:00:12.028	43131	0.15726	0		2.28086	2205394
00:00:12.037	43141	0.15738	0		2.2826	2205794
00:00:12.048	43151	0.15703	0		2.27753	2204627
00:00:12.057	43161	0.15704	0		2.27767	2204671
00:00:12.067	43171	0.15731	0		2.28159	2205553
00:00:12.077	43181	0.15738	0		2.2826	2205804
00:00:12.087	43191	0.15724	0		2.28057	2205338
00:00:12.097	43201	0.15731	0		2.28159	2205551
00:00:12.107	43211	0.15715	0		2.27927	2205044
00:00:12.117	43221	0.15773	0		2.28768	2206981
00:00:12.128	43231	0.15709	0		2.2784	2204838
00:00:12.137	43241	0.15724	0		2.28057	2205343
00:00:12.147	43251	0.15734	0		2.28202	2205652
00:00:12.157	43261	0.15744	0		2.28347	2206017
00:00:12.167	43271	0.15705	0		2.27782	2204698
00:00:12.177	43281	0.15726	0		2.28086	2205411
00:00:12.187	43291	0.15732	0		2.28173	2205613
00:00:12.197	43301	0.15726	0		2.28086	2205402
00:00:12.207	43311	0.15745	0		2.28362	2206032
00:00:12.217	43321	0.15728	0		2.28115	2205478
00:00:12.227	43331	0.15752	0		2.28463	2206284
00:00:12.237	43341	0.15739	0		2.28275	2205826
00:00:12.247	43351	0.15764	0		2.28637	2206662
00:00:12.257	43361	0.15765	0		2.28652	2206697
00:00:12.267	43371	0.15729	0		2.2813	2205507
00:00:12.277	43381	0.1577	0		2.28724	2206875
00:00:12.286	43391	0.15714	0		2.27912	2204983
00:00:12.297	43401	0.15732	0		2.28173	2205606
00:00:12.306	43411	0.15729	0		2.2813	2205514
00:00:12.316	43421	0.15715	0		2.27927	2205029
00:00:12.326	43431	0.15695	0		2.27637	2204355
00:00:12.336	43441	0.15717	0		2.27956	2205086
00:00:12.346	43451	0.15708	0		2.27825	2204797
00:00:12.356	43461	0.15682	0		2.27448	2203928
00:00:12.366	43471	0.15699	0		2.27695	2204495
00:00:12.376	43481	0.1574	0		2.28289	2205863
00:00:12.386	43491	0.1569	0		2.27564	2204206
00:00:12.396	43501	0.15725	0		2.28072	2205360
00:00:12.406	43511	0.157	0		2.27709	2204512
00:00:12.416	43521	0.15729	0		2.2813	2205487
00:00:12.426	43531	0.15717	0		2.27956	2205086
00:00:12.436	43541	0.15718	0		2.2797	2205144
00:00:12.446	43551	0.15703	0		2.27753	2204624
00:00:12.456	43561	0.15718	0		2.2797	2205140
00:00:12.466	43571	0.15681	0		2.27434	2203901
00:00:12.476	43581	0.15706	0		2.27796	2204717
00:00:12.486	43591	0.15688	0		2.27535	2204135
00:00:12.496	43601	0.15725	0		2.28072	2205372
00:00:12.508	43611	0.15681	0		2.27434	2203879
00:00:12.516	43621	0.15696	0		2.27651	2204394
00:00:12.526	43631	0.1571	0		2.27854	2204860
00:00:12.536	43641	0.15693	0		2.27608	2204279
00:00:12.546	43651	0.15664	0		2.27187	2203316
00:00:12.556	43661	0.15693	0		2.27608	2204296
00:00:12.566	43671	0.15701	0		2.27724	2204575
00:00:12.575	43681	0.15707	0		2.27811	2204761
00:00:12.586	43691	0.15683	0		2.27463	2203960
00:00:12.595	43701	0.15688	0		2.27535	2204127
00:00:12.606	43711	0.15693	0		2.27608	2204279
00:00:12.616	43721	0.15706	0		2.27796	2204739
00:00:12.626	43731	0.157	0		2.27709	2204524
00:00:12.636	43741	0.1575	0		2.28434	2206189
00:00:12.645	43751	0.1571	0		2.27854	2204846
00:00:12.655	43761	0.1573	0		2.28144	2205546
00:00:12.665	43771	0.15724	0		2.28057	2205318
00:00:12.675	43781	0.15756	0		2.28521	2206410
00:00:12.686	43791	0.15698	0		2.2768	2204472
00:00:12.696	43801	0.15729	0		2.2813	2205487
00:00:12.705	43811	0.15719	0		2.27985	2205152
00:00:12.715	43821	0.15713	0		2.27898	2204971
00:00:12.726	43831	0.1573	0		2.28144	2205524
00:00:12.735	43841	0.1575	0		2.28434	2206213
00:00:12.745	43851	0.15716	0		2.27941	2205051
00:00:12.755	43861	0.15738	0		2.2826	2205814
00:00:12.766	43871	0.15736	0		2.28231	2205750
00:00:12.775	43881	0.15731	0		2.28159	2205573
00:00:12.785	43891	0.15724	0		2.28057	2205316
00:00:12.795	43901	0.15727	0		2.28101	2205438
00:00:12.805	43911	0.15725	0		2.28072	2205355
00:00:12.815	43921	0.15747	0		2.28391	2206088
00:00:12.825	43931	0.15704	0		2.27767	2204649
00:00:12.835	43941	0.15732	0		2.28173	2205586
00:00:12.844	43951	0.15708	0		2.27825	2204794
00:00:12.855	43961	0.15727	0		2.28101	2205424
00:00:12.865	43971	0.15671	0		2.27289	2203548
00:00:12.875	43981	0.15696	0		2.27651	2204401
00:00:12.885	43991	0.15654	0		2.27042	2202972
00:00:12.895	44001	0.15676	0		2.27361	2203707
00:00:12.905	44011	0.15612	0		2.26433	2201565
00:00:12.915	44021	0.15649	0		2.26969	2202832
00:00:12.924	44031	0.15569	0		2.25809	2200133
00:00:12.934	44041	0.15628	0		2.26665	2202121
00:00:12.944	44051	0.15578	0		2.2594	2200434
00:00:12.954	44061	0.15604	0		2.26317	2201292
00:00:12.966	44071	0.1555	0		2.25534	2199478
00:00:12.974	44081	0.15605	0		2.26331	2201339
00:00:12.984	44091	0.15579	0		2.25954	2200478
00:00:12.995	44101	0.15588	0		2.26085	2200778
00:00:13.004	44111	0.15591	0		2.26128	2200856
00:00:13.014	44121	0.15618	0		2.2652	2201768
00:00:13.025	44131	0.1563	0		2.26694	2202172
00:00:13.035	44141	0.15642	0		2.26868	2202587
00:00:13.044	44151	0.15663	0		2.27173	2203286
00:00:13.054	44161	0.15642	0		2.26868	2202590
00:00:13.064	44171	0.15667	0		2.27231	2203426
00:00:13.074	44181	0.15693	0		2.27608	2204286
00:00:13.084	44191	0.15669	0		2.2726	2203492
00:00:13.094	44201	0.15706	0		2.27796	2204717
00:00:13.104	44211	0.15697	0		2.27666	2204426
00:00:13.114	44221	0.15711	0		2.27869	2204897
00:00:13.124	44231	0.15698	0		2.2768	2204463
00:00:13.134	44241	0.15701	0		2.27724	2204553
00:00:13.144	44251	0.15688	0		2.27535	2204117
00:00:13.154	44261	0.15771	0		2.28739	2206910
00:00:13.164	44271	0.15711	0		2.27869	2204880
00:00:13.174	44281	0.15682	0		2.27448	2203935
00:00:13.184	44291	0.15704	0		2.27767	2204676
00:00:13.194	44301	0.15773	0		2.28768	2206976
00:00:13.204	44311	0.15721	0		2.28014	2205218
00:00:13.213	44321	0.15782	0		2.28899	2207265
00:00:13.224	44331	0.15722	0		2.28028	2205272
00:00:13.234	44341	0.15761	0		2.28594	2206577
00:00:13.244	44351	0.15707	0		2.27811	2204749
00:00:13.253	44361	0.15762	0		2.28608	2206604
00:00:13.263	44371	0.15752	0		2.28463	2206279
00:00:13.273	44381	0.15781	0		2.28884	2207250
00:00:13.283	44391	0.15764	0		2.28637	2206672
00:00:13.296	44401	0.15787	0		2.28971	2207462
00:00:13.303	44411	0.15749	0		2.2842	2206172
00:00:13.313	44421	0.15779	0		2.28855	2207167
00:00:13.323	44431	0.15775	0		2.28797	2207052
00:00:13.333	44441	0.15791	0		2.29029	2207582
00:00:13.343	44451	0.15795	0		2.29087	2207726
00:00:13.353	44461	0.15798	0		2.29131	2207827
00:00:13.363	44471	0.15819	0		2.29435	2208506
00:00:13.373	44481	0.15786	0		2.28957	2207405
00:00:13.383	44491	0.15767	0		2.28681	2206785
00:00:13.393	44501	0.15783	0		2.28913	2207320
00:00:13.403	44511	0.15773	0		2.28768	2206971
00:00:13.413	44521	0.15775	0		2.28797	2207052
00:00:13.423	44531	0.15796	0		2.29102	2207753
00:00:13.433	44541	0.15783	0		2.28913	2207305
00:00:13.443	44551	0.15795	0		2.29087	2207714
00:00:13.453	44561	0.15787	0		2.28971	2207440
00:00:13.463	44571	0.15799	0		2.29145	2207844
00:00:13.473	44581	0.15787	0		2.28971	2207430
00:00:13.483	44591	0.15785	0		2.28942	2207388
00:00:13.493	44601	0.1577	0		2.28724	2206866
00:00:13.503	44611	0.15741	0		2.28304	2205917
00:00:13.512	44621	0.15794	0		2.29073	2207680
00:00:13.523	44631	0.15774	0		2.28782	2207010
00:00:13.532	44641	0.15772	0		2.28753	2206954
00:00:13.542	44651	0.15774	0		2.28782	2206993
00:00:13.552	44661	0.15776	0		2.28811	2207086
00:00:13.562	44671	0.15798	0		2.29131	2207800
00:00:13.572	44681	0.15765	0		2.28652	2206721
00:00:13.582	44691	0.15781	0		2.28884	2207248
00:00:13.592	44701	0.15772	0		2.28753	2206934
00:00:13.602	44711	0.1573	0		2.28144	2205544
00:00:13.612	44721	0.15777	0		2.28826	2207125
00:00:13.622	44731	0.15755	0		2.28507	2206365
00:00:13.632	44741	0.1579	0		2.29015	2207555
00:00:13.642	44751	0.15768	0		2.28695	2206822
00:00:13.652	44761	0.15767	0		2.28681	2206758
00:00:13.662	44771	0.1578	0		2.28869	2207211
00:00:13.672	44781	0.15781	0		2.28884	2207250
00:00:13.682	44791	0.15812	0		2.29334	2208268
00:00:13.692	44801	0.15822	0		2.29479	2208628
00:00:13.702	44811	0.15792	0		2.29044	2207611
00:00:13.712	44821	0.15825	0		2.29522	2208731
00:00:13.722	44831	0.15822	0		2.29479	2208619
00:00:13.732	44841	0.1583	0		2.29595	2208881
00:00:13.742	44851	0.1584	0		2.2974	2209222
00:00:13.752	44861	0.15814	0		2.29363	2208352
00:00:13.761	44871	0.15852	0		2.29914	2209611
00:00:13.771	44881	0.15822	0		2.29479	2208604
00:00:13.782	44891	0.15824	0		2.29508	2208702
00:00:13.791	44901	0.15862	0		2.30059	2209958
00:00:13.802	44911	0.15898	0		2.30581	2211161
00:00:13.811	44921	0.15942	0		2.31219	2212635
00:00:13.821	44931	0.16006	0		2.32147	2214797
00:00:13.832	44941	0.16119	0		2.33786	2218600
00:00:13.841	44951	0.16242	0		2.3557	2222719
00:00:13.851	44961	0.16451	0		2.38602	2229724
00:00:13.861	44971	0.16719	0		2.42489	2238712
00:00:13.871	44981	0.17071	0		2.47594	2250518
00:00:13.881	44991	0.17461	0		2.5325	2263628
00:00:13.891	45001	0.17957	0		2.60444	2280249
00:00:13.901	45011	0.18532	0		2.68784	2299568
00:00:13.911	45021	0.1924	0		2.79053	2323303
00:00:13.921	45031	0.20048	0		2.90772	2350405
00:00:13.931	45041	0.2108	0		3.05739	2385042
00:00:13.941	45051	0.22369	0		3.24435	2428293
00:00:13.951	45061	0.23978	0		3.47771	2482279
00:00:13.961	45071	0.26012	0		3.77272	2550532
00:00:13.971	45081	0.28599	0		4.14793	2637342
00:00:13.981	45091	0.31733	0		4.60248	2742517
00:00:13.991	45101	0.35432	0		5.13898	2866632
00:00:14.001	45111	0.39523	0		5.73233	3003883
00:00:14.011	45121	0.4391	0		6.36861	3151091
00:00:14.020	45131	0.48393	0		7.01881	3301533
00:00:14.031	45141	0.52898	0		7.6722	3452695
00:00:14.040	45151	0.57247	0		8.30297	3598596
00:00:14.051	45161	0.61312	0		8.89255	3735001
00:00:14.060	45171	0.64823	0		9.40178	3852814
00:00:14.070	45181	0.67823	0		9.83689	3953496
00:00:14.080	45191	0.7014	0		10.1729	4031235
00:00:14.090	45201	0.71915	0		10.4304	4090794
00:00:14.101	45211	0.73117	0		10.6047	4131121
00:00:14.110	45221	0.73844	0		10.7102	4155514
00:00:14.121	45231	0.74297	0		10.7759	4170717
00:00:14.130	45241	0.74541	0		10.8113	4178917
00:00:14.140	45251	0.74749	0		10.8414	4185898
00:00:14.150	45261	0.7501	0		10.8793	4194627
00:00:14.160	45271	0.75305	0		10.9221	4204526
00:00:14.170	45281	0.75752	0		10.9869	4219527
00:00:14.180	45291	0.76353	0		11.0741	4239689
00:00:14.190	45301	0.7708	0		11.1795	4264091
00:00:14.200	45311	0.7798	0		11.31	4294308
00:00:14.210	45321	0.78994	0		11.4571	4328306
00:00:14.220	45331	0.80057	0		11.6113	4363999
00:00:14.230	45341	0.81172	0		11.773	4401413
00:00:14.240	45351	0.82248	0		11.9291	4437509
00:00:14.250	45361	0.83244	0		12.0735	4470943
00:00:14.260	45371	0.84038	0		12.1887	4497579
00:00:14.270	45381	0.84692	0		12.2835	4519499
00:00:14.280	45391	0.85164	0		12.352	4535357
00:00:14.290	45401	0.8551	0		12.4022	4546975
00:00:14.300	45411	0.85757	0		12.438	4555235
00:00:14.310	45421	0.86013	0		12.4751	4563853
00:00:14.320	45431	0.86265	0		12.5117	4572303
00:00:14.330	45441	0.8651	0		12.5472	4580507
00:00:14.340	45451	0.86802	0		12.5896	4590314
00:00:14.350	45461	0.87159	0		12.6413	4602287
00:00:14.360	45471	0.87592	0		12.7041	4616823
00:00:14.369	45481	0.88042	0		12.7694	4631925
00:00:14.380	45491	0.88559	0		12.8444	4649277
00:00:14.389	45501	0.89106	0		12.9237	4667639
00:00:14.399	45511	0.89575	0		12.9918	4683363
00:00:14.409	45521	0.90003	0		13.0538	4697705
00:00:14.419	45531	0.90221	0		13.0854	4705051
00:00:14.430	45541	0.90313	0		13.0988	4708115
00:00:14.440	45551	0.90256	0		13.0905	4706213
00:00:14.450	45561	0.89988	0		13.0517	4697229
00:00:14.459	45571	0.8967	0		13.0055	4686547
00:00:14.469	45581	0.89305	0		12.9526	4674311
00:00:14.480	45591	0.8899	0		12.9069	4663725
00:00:14.489	45601	0.88702	0		12.8651	4654062
00:00:14.499	45611	0.88464	0		12.8306	4646081
00:00:14.509	45621	0.88234	0		12.7973	4638362
00:00:14.519	45631	0.88066	0		12.7729	4632743
00:00:14.529	45641	0.87917	0		12.7513	4627711
00:00:14.539	45651	0.87796	0		12.7337	4623655
00:00:14.549	45661	0.87766	0		12.7294	4622676
00:00:14.559	45671	0.87748	0		12.7268	4622069
00:00:14.569	45681	0.87826	0		12.7381	4624668
00:00:14.579	45691	0.88006	0		12.7642	4630714
00:00:14.589	45701	0.88218	0		12.7949	4637835
00:00:14.599	45711	0.88524	0		12.8393	4648090
00:00:14.608	45721	0.88793	0		12.8783	4657104
00:00:14.619	45731	0.89142	0		12.929	4668832
00:00:14.629	45741	0.89448	0		12.9733	4679114
00:00:14.639	45751	0.89796	0		13.0238	4690770
00:00:14.649	45761	0.90077	0		13.0646	4700207
00:00:14.658	45771	0.90336	0		13.1021	4708888
00:00:14.668	45781	0.90575	0		13.1368	4716924
00:00:14.679	45791	0.90645	0		13.1469	4719258
00:00:14.688	45801	0.90568	0		13.1358	4716684
00:00:14.699	45811	0.90244	0		13.0888	4705814
00:00:14.709	45821	0.8979	0		13.0229	4690586
00:00:14.718	45831	0.89114	0		12.9249	4667880
00:00:14.729	45841	0.88305	0		12.8076	4640744
00:00:14.739	45851	0.87348	0		12.6688	4608643
00:00:14.748	45861	0.86172	0		12.4982	4569160
00:00:14.758	45871	0.84796	0		12.2986	4523001
00:00:14.768	45881	0.83239	0		12.0728	4470759
00:00:14.778	45891	0.81467	0		11.8158	4411305
00:00:14.788	45901	0.79507	0		11.5315	4345535
00:00:14.798	45911	0.7738	0		11.223	4274162
00:00:14.808	45921	0.75295	0		10.9206	4204193
00:00:14.818	45931	0.7321	0		10.6182	4134240
00:00:14.828	45941	0.71233	0		10.3315	4067899
00:00:14.838	45951	0.69464	0		10.0749	4008554
00:00:14.848	45961	0.67795	0		9.83283	3952552
00:00:14.858	45971	0.66358	0		9.62441	3904320
00:00:14.868	45981	0.65096	0		9.44137	3861969
00:00:14.878	45991	0.63974	0		9.27864	3824345
00:00:14.888	46001	0.62963	0		9.13201	3790423
00:00:14.898	46011	0.62095	0		9.00612	3761294
00:00:14.908	46021	0.6126	0		8.88501	3733259
00:00:14.918	46031	0.60565	0		8.78421	3709942
00:00:14.927	46041	0.59859	0		8.68181	3686259
00:00:14.938	46051	0.59221	0		8.58928	3664840
00:00:14.948	46061	0.58547	0		8.49152	3642247
00:00:14.958	46071	0.57848	0		8.39014	3618780
00:00:14.967	46081	0.57199	0		8.29601	3596999
00:00:14.977	46091	0.56556	0		8.20275	3575442
00:00:14.988	46101	0.55881	0		8.10485	3552765
00:00:14.998	46111	0.55228	0		8.01014	3530853
00:00:15.007	46121	0.54626	0		7.92283	3510658
00:00:15.017	46131	0.53994	0		7.83117	3489447
00:00:15.028	46141	0.53353	0		7.7382	3467967
00:00:15.037	46151	0.52702	0		7.64378	3446098
00:00:15.047	46161	0.52072	0		7.5524	3424978
00:00:15.057	46171	0.51506	0		7.47031	3405960
00:00:15.067	46181	0.50933	0		7.3872	3386760
00:00:15.077	46191	0.50429	0		7.31411	3369842
00:00:15.087	46201	0.50039	0		7.25754	3356753
00:00:15.097	46211	0.49685	0		7.2062	3344874
00:00:15.107	46221	0.49407	0		7.16588	3335540
00:00:15.117	46231	0.49187	0		7.13397	3328160
00:00:15.127	46241	0.49052	0		7.11439	3323621
00:00:15.137	46251	0.49027	0		7.11076	3322780
00:00:15.147	46261	0.49055	0		7.11482	3323723
00:00:15.157	46271	0.49206	0		7.13672	3328811
00:00:15.167	46281	0.49447	0		7.17168	3336874
00:00:15.177	46291	0.49805	0		7.2236	3348898
00:00:15.187	46301	0.50175	0		7.27727	3361317
00:00:15.197	46311	0.50656	0		7.34703	3377445
00:00:15.207	46321	0.51214	0		7.42796	3396191
00:00:15.217	46331	0.51689	0		7.49685	3412108
00:00:15.227	46341	0.52138	0		7.56198	3427186
00:00:15.237	46351	0.52639	0		7.63464	3443987
00:00:15.247	46361	0.53054	0		7.69483	3457933
00:00:15.256	46371	0.53419	0		7.74777	3470181
00:00:15.267	46381	0.53706	0		7.78939	3479790
00:00:15.276	46391	0.53987	0		7.83015	3489224
00:00:15.287	46401	0.54191	0		7.85974	3496070
00:00:15.296	46411	0.54329	0		7.87975	3500704
00:00:15.306	46421	0.54433	0		7.89484	3504174
00:00:15.316	46431	0.5439	0		7.8886	3502733
00:00:15.326	46441	0.54308	0		7.87671	3499980
00:00:15.336	46451	0.54139	0		7.8522	3494325
00:00:15.346	46461	0.5381	0		7.80448	3483270
00:00:15.356	46471	0.5348	0		7.75662	3472214
00:00:15.366	46481	0.52924	0		7.67598	3453554
00:00:15.377	46491	0.52333	0		7.59026	3433712
00:00:15.386	46501	0.51643	0		7.49018	3410565
00:00:15.396	46511	0.50941	0		7.38837	3387027
00:00:15.406	46521	0.5028	0		7.2925	3364822
00:00:15.416	46531	0.49582	0		7.19126	3341418
00:00:15.426	46541	0.48948	0		7.09931	3320143
00:00:15.437	46551	0.48446	0		7.0265	3303298
00:00:15.446	46561	0.48052	0		6.96935	3290095
00:00:15.456	46571	0.47783	0		6.93034	3281054
00:00:15.466	46581	0.47756	0		6.92642	3280155
00:00:15.476	46591	0.47968	0		6.95717	3287259
00:00:15.486	46601	0.4836	0		7.01402	3300406
00:00:15.496	46611	0.49021	0		7.10989	3322606
00:00:15.505	46621	0.49795	0		7.22215	3348559
00:00:15.516	46631	0.50783	0		7.36545	3381715
00:00:15.526	46641	0.51866	0		7.52253	3418051
00:00:15.536	46651	0.53052	0		7.69454	3457842
00:00:15.546	46661	0.54197	0		7.86061	3496258
00:00:15.555	46671	0.55433	0		8.03988	3537733
00:00:15.566	46681	0.56563	0		8.20377	3575648
00:00:15.576	46691	0.57634	0		8.3591	3611598
00:00:15.585	46701	0.58537	0		8.49007	3641882
00:00:15.596	46711	0.59309	0		8.60204	3667812
00:00:15.605	46721	0.59837	0		8.67862	3685530
00:00:15.615	46731	0.60279	0		8.74273	3700346
00:00:15.625	46741	0.60387	0		8.75839	3703972
00:00:15.635	46751	0.60407	0		8.76129	3704635
00:00:15.645	46761	0.60153	0		8.72445	3696138
00:00:15.655	46771	0.59781	0		8.6705	3683648
00:00:15.665	46781	0.59168	0		8.58159	3663084
00:00:15.675	46791	0.58509	0		8.48601	3640942
00:00:15.685	46801	0.57653	0		8.36186	3612236
00:00:15.695	46811	0.56818	0		8.24075	3584208
00:00:15.705	46821	0.5595	0		8.11486	3555092
00:00:15.715	46831	0.55129	0		7.99578	3527543
00:00:15.725	46841	0.54413	0		7.89194	3503516
00:00:15.735	46851	0.53909	0		7.81884	3486602
00:00:15.745	46861	0.53495	0		7.75879	3472727
00:00:15.755	46871	0.53422	0		7.7482	3470279
00:00:15.765	46881	0.53518	0		7.76213	3473493
00:00:15.775	46891	0.53924	0		7.82101	3487124
00:00:15.785	46901	0.54476	0		7.90107	3505633
00:00:15.795	46911	0.55279	0		8.01754	3532573
00:00:15.805	46921	0.56153	0		8.1443	3561913
00:00:15.815	46931	0.5721	0		8.29761	3597368
00:00:15.825	46941	0.58206	0		8.44206	3630778
00:00:15.835	46951	0.59296	0		8.60016	3667370
00:00:15.844	46961	0.60279	0		8.74273	3700351
00:00:15.855	46971	0.6126	0		8.88501	3733257
00:00:15.864	46981	0.62009	0		8.99364	3758388
00:00:15.875	46991	0.62691	0		9.09256	3781270
00:00:15.885	47001	0.63171	0		9.16218	3797395
00:00:15.895	47011	0.6355	0		9.21715	3810105
00:00:15.904	47021	0.63808	0		9.25457	3818753
00:00:15.914	47031	0.63946	0		9.27458	3823402
00:00:15.924	47041	0.63983	0		9.27995	3824635
00:00:15.934	47051	0.63996	0		9.28183	3825070
00:00:15.944	47061	0.63842	0		9.2595	3819911
00:00:15.954	47071	0.63819	0		9.25616	3819117
00:00:15.964	47081	0.63699	0		9.23876	3815116
00:00:15.974	47091	0.63632	0		9.22904	3812866
00:00:15.985	47101	0.63507	0		9.21091	3808656
00:00:15.994	47111	0.63507	0		9.21091	3808656
00:00:16.004	47121	0.63474	0		9.20612	3807566
00:00:16.014	47131	0.63509	0		9.2112	3808727
00:00:16.024	47141	0.63483	0		9.20743	3807856
00:00:16.034	47151	0.63554	0		9.21773	3810253
00:00:16.044	47161	0.63479	0		9.20685	3807711
00:00:16.054	47171	0.63457	0		9.20366	3806982
00:00:16.065	47181	0.63347	0		9.1877	3803280
00:00:16.074	47191	0.63238	0		9.17189	3799645
00:00:16.084	47201	0.63098	0		9.15159	3794926
00:00:16.094	47211	0.62994	0		9.1365	3791439
00:00:16.105	47221	0.62831	0		9.11286	3785991
00:00:16.114	47231	0.62779	0		9.10532	3784247
00:00:16.124	47241	0.62712	0		9.0956	3781994
00:00:16.133	47251	0.62686	0		9.09183	3781123
00:00:16.144	47261	0.62671	0		9.08966	3780615
00:00:16.154	47271	0.62704	0		9.09444	3781705
00:00:16.163	47281	0.62762	0		9.10286	3783665
00:00:16.174	47291	0.62803	0		9.1088	3785047
00:00:16.184	47301	0.62868	0		9.11823	3787226
00:00:16.194	47311	0.62948	0		9.12983	3789913
00:00:16.203	47321	0.62966	0		9.13244	3790495
00:00:16.213	47331	0.62983	0		9.13491	3791074
00:00:16.223	47341	0.62898	0		9.12258	3788244
00:00:16.233	47351	0.62712	0		9.0956	3781994
00:00:16.243	47361	0.62362	0		9.04484	3770228
00:00:16.253	47371	0.61926	0		8.9816	3755627
00:00:16.263	47381	0.61305	0		8.89154	3734780
00:00:16.273	47391	0.60584	0		8.78696	3710596
00:00:16.283	47401	0.59773	0		8.66934	3683359
00:00:16.294	47411	0.58978	0		8.55403	3656696
00:00:16.303	47421	0.5813	0		8.43104	3628231
00:00:16.313	47431	0.57433	0		8.32995	3604843
00:00:16.323	47441	0.56762	0		8.23263	3582334
00:00:16.334	47451	0.56283	0		8.16316	3566280
00:00:16.343	47461	0.55888	0		8.10587	3552996
00:00:16.353	47471	0.55703	0		8.07903	3546813
00:00:16.363	47481	0.55627	0		8.06801	3544269
00:00:16.373	47491	0.55785	0		8.09093	3549563
00:00:16.383	47501	0.55971	0		8.11791	3555805
00:00:16.393	47511	0.56374	0		8.17636	3569323
00:00:16.403	47521	0.56783	0		8.23568	3583050
00:00:16.413	47531	0.57257	0		8.30442	3598957
00:00:16.423	47541	0.57768	0		8.37854	3616103
00:00:16.433	47551	0.58363	0		8.46484	3636068
00:00:16.443	47561	0.58812	0		8.52996	3651115
00:00:16.453	47571	0.59199	0		8.58609	3664107
00:00:16.462	47581	0.59511	0		8.63134	3674569
00:00:16.473	47591	0.59721	0		8.6618	3681616
00:00:16.483	47601	0.59799	0		8.67311	3684228
00:00:16.493	47611	0.59857	0		8.68152	3686183
00:00:16.502	47621	0.59827	0		8.67717	3685174
00:00:16.512	47631	0.59707	0		8.65977	3681172
00:00:16.522	47641	0.59571	0		8.64004	3676602
00:00:16.532	47651	0.59428	0		8.6193	3671809
00:00:16.542	47661	0.5929	0		8.59929	3667154
00:00:16.552	47671	0.59158	0		8.58014	3662725
00:00:16.562	47681	0.59013	0		8.55911	3657857
00:00:16.572	47691	0.59	0		8.55722	3657425
00:00:16.583	47701	0.58915	0		8.5449	3654593
00:00:16.593	47711	0.58909	0		8.54403	3654380
00:00:16.602	47721	0.58902	0		8.54301	3654161
00:00:16.612	47731	0.5895	0		8.54997	3655757
00:00:16.622	47741	0.59032	0		8.56186	3658507
00:00:16.632	47751	0.59095	0		8.571	3660622
00:00:16.642	47761	0.59166	0		8.5813	3663020
00:00:16.652	47771	0.59247	0		8.59305	3665709
00:00:16.662	47781	0.59266	0		8.5958	3666365
00:00:16.672	47791	0.59296	0		8.60016	3667375
00:00:16.682	47801	0.59299	0		8.60059	3667456
00:00:16.692	47811	0.5929	0		8.59929	3667162
00:00:16.702	47821	0.59242	0		8.59232	3665567
00:00:16.712	47831	0.59132	0		8.57637	3661865
00:00:16.722	47841	0.58983	0		8.55476	3656849
00:00:16.732	47851	0.58814	0		8.53025	3651186
00:00:16.742	47861	0.58545	0		8.49123	3642171
00:00:16.752	47871	0.58246	0		8.44787	3632148
00:00:16.762	47881	0.57879	0		8.39464	3619806
00:00:16.772	47891	0.57437	0		8.33053	3604983
00:00:16.782	47901	0.56905	0		8.25337	3587128
00:00:16.792	47911	0.56381	0		8.17737	3569560
00:00:16.802	47921	0.55816	0		8.09542	3550592
00:00:16.811	47931	0.55294	0		8.01971	3533071
00:00:16.821	47941	0.54712	0		7.9353	3513563
00:00:16.832	47951	0.54178	0		7.85785	3495628
00:00:16.841	47961	0.53628	0		7.77808	3477170
00:00:16.851	47971	0.53137	0		7.70687	3460696
00:00:16.861	47981	0.52685	0		7.64131	3445523
00:00:16.871	47991	0.52312	0		7.58721	3433011
00:00:16.881	48001	0.51949	0		7.53456	3420838
00:00:16.891	48011	0.51736	0		7.50367	3413696
00:00:16.901	48021	0.5155	0		7.47669	3407449
00:00:16.911	48031	0.51502	0		7.46973	3405852
00:00:16.921	48041	0.5148	0		7.46654	3405118
00:00:16.932	48051	0.51643	0		7.49018	3410563
00:00:16.941	48061	0.5187	0		7.52311	3418190
00:00:16.951	48071	0.52169	0		7.56647	3428214
00:00:16.961	48081	0.52579	0		7.62594	3441994
00:00:16.971	48091	0.5308	0		7.6986	3458789
00:00:16.982	48101	0.53536	0		7.76474	3474104
00:00:16.991	48111	0.54093	0		7.84552	3492786
00:00:17.001	48121	0.54593	0		7.91804	3509549
00:00:17.011	48131	0.55002	0		7.97736	3523267
00:00:17.021	48141	0.55422	0		8.03828	3537362
00:00:17.031	48151	0.55779	0		8.09006	3549363
00:00:17.041	48161	0.56037	0		8.12748	3558004
00:00:17.051	48171	0.56205	0		8.15184	3563659
00:00:17.062	48181	0.56324	0		8.1691	3567640
00:00:17.071	48191	0.56359	0		8.17418	3568807
00:00:17.081	48201	0.5627	0		8.16127	3565831
00:00:17.091	48211	0.56171	0		8.14691	3562502
00:00:17.100	48221	0.55998	0		8.12182	3556689
00:00:17.110	48231	0.55766	0		8.08817	3548921
00:00:17.121	48241	0.55476	0		8.04611	3539186
00:00:17.130	48251	0.55191	0		8.00478	3529614
00:00:17.141	48261	0.54807	0		7.94908	3516752
00:00:17.150	48271	0.54385	0		7.88788	3502596
00:00:17.160	48281	0.53842	0		7.80912	3484354
00:00:17.170	48291	0.53253	0		7.72369	3464596
00:00:17.180	48301	0.52662	0		7.63797	3444771
00:00:17.190	48311	0.52039	0		7.54762	3423847
00:00:17.200	48321	0.51438	0		7.46045	3403711
00:00:17.210	48331	0.50915	0		7.38459	3386161
00:00:17.220	48341	0.50448	0		7.31686	3370489
00:00:17.230	48351	0.50168	0		7.27625	3361095
00:00:17.240	48361	0.49957	0		7.24565	3353984
00:00:17.250	48371	0.49851	0		7.23027	3350455
00:00:17.260	48381	0.49964	0		7.24666	3354224
00:00:17.270	48391	0.50243	0		7.28713	3363603
00:00:17.280	48401	0.50601	0		7.33905	3375615
00:00:17.290	48411	0.51072	0		7.40737	3391399
00:00:17.300	48421	0.51652	0		7.49149	3410870
00:00:17.310	48431	0.52236	0		7.57619	3430467
00:00:17.320	48441	0.52874	0		7.66872	3451886
00:00:17.330	48451	0.53504	0		7.7601	3473019
00:00:17.340	48461	0.54056	0		7.84016	3491538
00:00:17.350	48471	0.54599	0		7.91891	3509762
00:00:17.360	48481	0.55062	0		7.98607	3525300
00:00:17.370	48491	0.55504	0		8.05017	3540135
00:00:17.380	48501	0.55859	0		8.10166	3552054
00:00:17.389	48511	0.56084	0		8.13429	3559601
00:00:17.400	48521	0.56273	0		8.16171	3565924
00:00:17.409	48531	0.56351	0		8.17302	3568539
00:00:17.419	48541	0.56359	0		8.17418	3568822
00:00:17.430	48551	0.56296	0		8.16504	3566714
00:00:17.440	48561	0.56216	0		8.15344	3564025
00:00:17.449	48571	0.56125	0		8.14024	3560975
00:00:17.459	48581	0.56013	0		8.124	3557207
00:00:17.469	48591	0.55989	0		8.12051	3556414
00:00:17.479	48601	0.5595	0		8.11486	3555099
00:00:17.489	48611	0.55885	0		8.10543	3552923
00:00:17.499	48621	0.55762	0		8.08759	3548769
00:00:17.509	48631	0.55749	0		8.08571	3548347
00:00:17.519	48641	0.55673	0		8.07468	3545800
00:00:17.529	48651	0.55548	0		8.05655	3541594
00:00:17.539	48661	0.55368	0		8.03045	3535552
00:00:17.549	48671	0.55108	0		7.99274	3526829
00:00:17.559	48681	0.54818	0		7.95068	3517118
00:00:17.569	48691	0.5447	0		7.9002	3505425
00:00:17.579	48701	0.54017	0		7.8345	3490230
00:00:17.589	48711	0.53556	0		7.76764	3474768
00:00:17.599	48721	0.53103	0		7.70194	3459567
00:00:17.609	48731	0.52717	0		7.64595	3446598
00:00:17.619	48741	0.52305	0		7.5862	3432786
00:00:17.629	48751	0.5195	0		7.53471	3420877
00:00:17.639	48761	0.51662	0		7.49294	3411200
00:00:17.649	48771	0.51524	0		7.47292	3406566
00:00:17.659	48781	0.51386	0		7.45291	3401936
00:00:17.669	48791	0.51375	0		7.45131	3401564
00:00:17.679	48801	0.51437	0		7.4603	3403649
00:00:17.689	48811	0.51541	0		7.47539	3407162
00:00:17.699	48821	0.51735	0		7.50353	3413676
00:00:17.709	48831	0.51976	0		7.53848	3421750
00:00:17.718	48841	0.52287	0		7.58359	3432197
00:00:17.729	48851	0.52623	0		7.63232	3443460
00:00:17.738	48861	0.52993	0		7.68598	3455867
00:00:17.749	48871	0.5337	0		7.74066	3468509
00:00:17.759	48881	0.53698	0		7.78823	3479543
00:00:17.768	48891	0.54011	0		7.83363	3490019
00:00:17.779	48901	0.54291	0		7.87424	3499441
00:00:17.788	48911	0.54549	0		7.91166	3508099
00:00:17.798	48921	0.54703	0		7.934	3513256
00:00:17.810	48931	0.54789	0		7.94647	3516149
00:00:17.818	48941	0.54903	0		7.96301	3519947
00:00:17.829	48951	0.54942	0		7.96866	3521257
00:00:17.838	48961	0.54985	0		7.9749	3522700
00:00:17.848	48971	0.54997	0		7.97664	3523124
00:00:17.858	48981	0.54979	0		7.97403	3522499
00:00:17.868	48991	0.54917	0		7.96504	3520442
00:00:17.878	49001	0.5482	0		7.95097	3517177
00:00:17.888	49011	0.54746	0		7.94023	3514697
00:00:17.898	49021	0.54593	0		7.91804	3509549
00:00:17.908	49031	0.54419	0		7.89281	3503722
00:00:17.918	49041	0.5422	0		7.86394	3497050
00:00:17.928	49051	0.53952	0		7.82507	3488054
00:00:17.938	49061	0.53712	0		7.79026	3479997
00:00:17.948	49071	0.53515	0		7.76169	3473372
00:00:17.958	49081	0.53257	0		7.72427	3464744
00:00:17.968	49091	0.53104	0		7.70208	3459594
00:00:17.978	49101	0.53028	0		7.69106	3457040
00:00:17.987	49111	0.53028	0		7.69106	3457047
00:00:17.998	49121	0.53175	0		7.71238	3461971
00:00:18.008	49131	0.53349	0		7.73762	3467801
00:00:18.018	49141	0.53662	0		7.78301	3478329
00:00:18.028	49151	0.5408	0		7.84364	3492354
00:00:18.037	49161	0.5452	0		7.90745	3507108
00:00:18.048	49171	0.54952	0		7.97011	3521617
00:00:18.057	49181	0.55364	0		8.02987	3535414
00:00:18.067	49191	0.55712	0		8.08034	3547111
00:00:18.078	49201	0.56064	0		8.13139	3558931
00:00:18.087	49211	0.56264	0		8.1604	3565630
00:00:18.097	49221	0.56404	0		8.18071	3570336
00:00:18.107	49231	0.56461	0		8.18897	3572235
00:00:18.117	49241	0.56359	0		8.17418	3568815
00:00:18.127	49251	0.56175	0		8.14749	3562646
00:00:18.137	49261	0.55798	0		8.09281	3550005
00:00:18.147	49271	0.5537	0		8.03074	3535647
00:00:18.157	49281	0.54842	0		7.95416	3517914
00:00:18.167	49291	0.54231	0		7.86554	3497409
00:00:18.177	49301	0.53663	0		7.78316	3478341
00:00:18.187	49311	0.53075	0		7.69788	3458634
00:00:18.197	49321	0.52657	0		7.63725	3444596
00:00:18.207	49331	0.52378	0		7.59678	3435224
00:00:18.217	49341	0.52198	0		7.57068	3429203
00:00:18.227	49351	0.52236	0		7.57619	3430464
00:00:18.237	49361	0.52458	0		7.60839	3437906
00:00:18.247	49371	0.52818	0		7.6606	3449984
00:00:18.258	49381	0.53335	0		7.73559	3467359
00:00:18.267	49391	0.53963	0		7.82667	3488430
00:00:18.277	49401	0.54655	0		7.92703	3511632
00:00:18.287	49411	0.55301	0		8.02073	3533299
00:00:18.297	49421	0.55912	0		8.10935	3553828
00:00:18.307	49431	0.56393	0		8.17911	3569955
00:00:18.317	49441	0.56757	0		8.2319	3582164
00:00:18.327	49451	0.56939	0		8.2583	3588274
00:00:18.337	49461	0.56961	0		8.26149	3589005
00:00:18.346	49471	0.56772	0		8.23408	3582670
00:00:18.357	49481	0.56452	0		8.18767	3571926
00:00:18.366	49491	0.55924	0		8.11109	3554213
00:00:18.376	49501	0.55264	0		8.01536	3532062
00:00:18.386	49511	0.54605	0		7.91978	3509976
00:00:18.396	49521	0.539	0		7.81753	3486304
00:00:18.406	49531	0.53283	0		7.72804	3465605
00:00:18.416	49541	0.52779	0		7.65494	3448679
00:00:18.426	49551	0.52398	0		7.59969	3435908
00:00:18.436	49561	0.52244	0		7.57735	3430739
00:00:18.446	49571	0.52251	0		7.57836	3430984
00:00:18.456	49581	0.52449	0		7.60708	3437634
00:00:18.466	49591	0.52755	0		7.65146	3447878
00:00:18.476	49601	0.53218	0		7.71862	3463424
00:00:18.486	49611	0.53722	0		7.79172	3480348
00:00:18.496	49621	0.54274	0		7.87178	3498859
00:00:18.506	49631	0.5475	0		7.94081	3514841
00:00:18.516	49641	0.55192	0		8.00492	3529668
00:00:18.526	49651	0.55497	0		8.04916	3539892
00:00:18.536	49661	0.55751	0		8.086	3548403
00:00:18.546	49671	0.55798	0		8.09281	3550008
00:00:18.555	49681	0.55812	0		8.09484	3550445
00:00:18.566	49691	0.55528	0		8.05365	3540937
00:00:18.576	49701	0.55125	0		7.9952	3527413
00:00:18.586	49711	0.54619	0		7.92181	3510434
00:00:18.595	49721	0.5396	0		7.82623	3488333
00:00:18.605	49731	0.53273	0		7.72659	3465268
00:00:18.615	49741	0.52704	0		7.64407	3446159
00:00:18.626	49751	0.52182	0		7.56836	3428654
00:00:18.636	49761	0.51863	0		7.52209	3417970
00:00:18.646	49771	0.51638	0		7.48946	3410418
00:00:18.655	49781	0.51697	0		7.49801	3412400
00:00:18.665	49791	0.51885	0		7.52528	3418708
00:00:18.675	49801	0.52366	0		7.59504	3434819
00:00:18.686	49811	0.52944	0		7.67888	3454228
00:00:18.696	49821	0.53691	0		7.78722	3479282
00:00:18.705	49831	0.54478	0		7.90136	3505711
00:00:18.715	49841	0.55275	0		8.01696	3532428
00:00:18.725	49851	0.56024	0		8.12559	3557565
00:00:18.735	49861	0.56721	0		8.22668	3580952
00:00:18.746	49871	0.57229	0		8.30036	3598015
00:00:18.755	49881	0.5764	0		8.35997	3611816
00:00:18.765	49891	0.57785	0		8.381	3616675
00:00:18.775	49901	0.57827	0		8.3871	3618058
00:00:18.785	49911	0.57692	0		8.36751	3613549
00:00:18.795	49921	0.57536	0		8.34489	3608325
00:00:18.805	49931	0.57156	0		8.28977	3595546
00:00:18.815	49941	0.56792	0		8.23698	3583333
00:00:18.825	49951	0.56322	0		8.16881	3567582
00:00:18.835	49961	0.55796	0		8.09252	3549937
00:00:18.845	49971	0.55214	0		8.00811	3530397
00:00:18.855	49981	0.54744	0		7.93994	3514637
00:00:18.865	49991	0.54214	0		7.86307	3496857
00:00:18.875	50001	0.5384	0		7.80883	3484300
00:00:18.885	50011	0.53488	0		7.75778	3472465
00:00:18.895	50021	0.5328	0		7.72761	3465495
00:00:18.904	50031	0.53188	0		7.71427	3462425
00:00:18.915	50041	0.53268	0		7.72587	3465104
00:00:18.925	50051	0.53425	0		7.74864	3470362
00:00:18.935	50061	0.53808	0		7.80419	3483206
00:00:18.944	50071	0.54212	0		7.86278	3496769
00:00:18.954	50081	0.54742	0		7.93965	3514559
00:00:18.965	50091	0.55284	0		8.01826	3532732
00:00:18.974	50101	0.55853	0		8.10079	3551834
00:00:18.984	50111	0.56383	0		8.17766	3569627
00:00:18.995	50121	0.56857	0		8.24641	3585526
00:00:19.004	50131	0.5719	0		8.29471	3596709
00:00:19.015	50141	0.57461	0		8.33401	3605793
00:00:19.024	50151	0.57597	0		8.35374	3610369
00:00:19.035	50161	0.5766	0		8.36287	3612472
00:00:19.044	50171	0.57688	0		8.36693	3613408
00:00:19.054	50181	0.57558	0		8.34808	3609037
00:00:19.064	50191	0.5737	0		8.32081	3602733
00:00:19.074	50201	0.57162	0		8.29064	3595767
00:00:19.085	50211	0.56948	0		8.25961	3588571
00:00:19.094	50221	0.56699	0		8.22349	3580226
00:00:19.104	50231	0.56465	0		8.18955	3572382
00:00:19.114	50241	0.56143	0		8.14285	3561569
00:00:19.124	50251	0.55734	0		8.08353	3547834
00:00:19.134	50261	0.55268	0		8.01594	3532223
00:00:19.144	50271	0.5457	0		7.91471	3508771
00:00:19.154	50281	0.53844	0		7.80941	3484443
00:00:19.164	50291	0.52968	0		7.68236	3455026
00:00:19.174	50301	0.52121	0		7.55951	3426612
00:00:19.184	50311	0.51228	0		7.42999	3396633
00:00:19.194	50321	0.50457	0		7.31817	3370772
00:00:19.203	50331	0.49719	0		7.21113	3346015
00:00:19.214	50341	0.49178	0		7.13266	3327868
00:00:19.224	50351	0.48819	0		7.0806	3315813
00:00:19.234	50361	0.48646	0		7.0555	3310016
00:00:19.244	50371	0.48629	0		7.05304	3309456
00:00:19.255	50381	0.48793	0		7.07682	3314932
00:00:19.264	50391	0.49176	0		7.13237	3327795
00:00:19.273	50401	0.49669	0		7.20388	3344348
00:00:19.284	50411	0.50259	0		7.28945	3364131
00:00:19.293	50421	0.50973	0		7.39301	3388082
00:00:19.303	50431	0.51716	0		7.50077	3413034
00:00:19.313	50441	0.52501	0		7.61462	3439349
00:00:19.323	50451	0.53184	0		7.71369	3462273
00:00:19.333	50461	0.53867	0		7.81275	3485203
00:00:19.343	50471	0.54419	0		7.89281	3503729
00:00:19.353	50481	0.54871	0		7.95836	3518901
00:00:19.363	50491	0.5516	0		8.00028	3528576
00:00:19.373	50501	0.55368	0		8.03045	3535559
00:00:19.383	50511	0.55517	0		8.05206	3540554
00:00:19.393	50521	0.55543	0		8.05583	3541425
00:00:19.403	50531	0.5548	0		8.04669	3539320
00:00:19.413	50541	0.55441	0		8.04103	3538024
00:00:19.423	50551	0.55301	0		8.02073	3533299
00:00:19.433	50561	0.55218	0		8.00869	3530529
00:00:19.443	50571	0.5511	0		7.99303	3526905
00:00:19.453	50581	0.55049	0		7.98418	3524863
00:00:19.463	50591	0.54995	0		7.97635	3523038
00:00:19.473	50601	0.54963	0		7.97171	3521966
00:00:19.483	50611	0.54986	0		7.97504	3522762
00:00:19.493	50621	0.55035	0		7.98215	3524403
00:00:19.503	50631	0.55112	0		7.99332	3526982
00:00:19.514	50641	0.55231	0		8.01058	3530968
00:00:19.523	50651	0.55326	0		8.02436	3534165
00:00:19.533	50661	0.55432	0		8.03973	3537718
00:00:19.542	50671	0.55488	0		8.04785	3539602
00:00:19.553	50681	0.55541	0		8.05554	3541354
00:00:19.563	50691	0.55616	0		8.06642	3543896
00:00:19.572	50701	0.55601	0		8.06424	3543384
00:00:19.583	50711	0.55565	0		8.05902	3542159
00:00:19.593	50721	0.55539	0		8.05525	3541286
00:00:19.602	50731	0.55446	0		8.04176	3538180
00:00:19.612	50741	0.55298	0		8.0203	3533223
00:00:19.623	50751	0.55053	0		7.98476	3525009
00:00:19.633	50761	0.5475	0		7.94081	3514837
00:00:19.642	50771	0.54417	0		7.89252	3503666
00:00:19.652	50781	0.54004	0		7.83262	3489784
00:00:19.662	50791	0.53497	0		7.75908	3472793
00:00:19.672	50801	0.52954	0		7.68033	3454570
00:00:19.682	50811	0.52365	0		7.5949	3434807
00:00:19.692	50821	0.51785	0		7.51078	3415344
00:00:19.702	50831	0.51188	0		7.42419	3395290
00:00:19.712	50841	0.50645	0		7.34543	3377074
00:00:19.722	50851	0.50157	0		7.27466	3360718
00:00:19.732	50861	0.4976	0		7.21708	3347379
00:00:19.742	50871	0.49469	0		7.17487	3337634
00:00:19.752	50881	0.49277	0		7.14702	3331173
00:00:19.762	50891	0.49268	0		7.14572	3330876
00:00:19.772	50901	0.4935	0		7.15761	3333646
00:00:19.782	50911	0.49561	0		7.18821	3340721
00:00:19.792	50921	0.49937	0		7.24275	3353334
00:00:19.802	50931	0.50343	0		7.30163	3366937
00:00:19.812	50941	0.50931	0		7.38692	3386689
00:00:19.821	50951	0.51625	0		7.48757	3409986
00:00:19.832	50961	0.52292	0		7.58431	3432344
00:00:19.842	50971	0.52963	0		7.68163	3454849
00:00:19.851	50981	0.53673	0		7.78461	3478689
00:00:19.861	50991	0.54275	0		7.87192	3498881
00:00:19.872	51001	0.54874	0		7.9588	3518977
00:00:19.882	51011	0.55337	0		8.02595	3534536
00:00:19.892	51021	0.55759	0		8.08716	3548686
00:00:19.902	51031	0.56095	0		8.13589	3559952
[truncated: 8,895 more rows]

## Sheet: 3
3	DeviceTime	Pressure(bar)	ButtonState	Event	Pressure(PSI)	PressureRAW
00:00:00.000	44765	0.03313	1		0.48051	1788872
00:00:00.000	44775	0.03394	1		0.492258	1791591
00:00:00.008	44785	0.03458	1		0.50154	1793751
00:00:00.018	44795	0.0344	1		0.49893	1793164
00:00:00.028	44805	0.0341	1		0.494579	1792128
00:00:00.038	44815	0.03439	1		0.498785	1793108
00:00:00.048	44825	0.03456	1		0.50125	1793672
00:00:00.058	44835	0.03453	1		0.500815	1793589
00:00:00.068	44845	0.03494	1		0.506762	1794974
00:00:00.078	44855	0.03489	1		0.506037	1794778
00:00:00.088	44865	0.03493	1		0.506617	1794927
00:00:00.098	44875	0.03511	1		0.509227	1795526
00:00:00.108	44885	0.03501	1		0.507777	1795206
00:00:00.118	44895	0.03521	1		0.510678	1795871
00:00:00.127	44905	0.03555	1		0.515609	1797023
00:00:00.138	44915	0.0354	1		0.513433	1796499
00:00:00.147	44925	0.0351	0		0.509082	1795494
00:00:00.157	44935	0.03496	0		0.507052	1795042
00:00:00.167	44945	0.03521	0		0.510678	1795883
00:00:00.177	44955	0.035	0		0.507632	1795155
00:00:00.187	44965	0.03505	0		0.508357	1795340
00:00:00.197	44975	0.03488	0		0.505892	1794758
00:00:00.207	44985	0.03498	0		0.507342	1795096
00:00:00.217	44995	0.03517	0		0.510098	1795717
00:00:00.227	45005	0.03534	0		0.512563	1796309
00:00:00.237	45015	0.03576	0		0.518655	1797710
00:00:00.247	45025	0.0357	0		0.517785	1797519
00:00:00.257	45035	0.03591	0		0.52083	1798217
00:00:00.267	45045	0.03601	0		0.522281	1798551
00:00:00.277	45055	0.03572	0		0.518075	1797590
00:00:00.287	45065	0.03584	0		0.519815	1797977
00:00:00.297	45075	0.03605	0		0.522861	1798690
00:00:00.307	45085	0.036	0		0.522136	1798529
00:00:00.317	45095	0.03644	0		0.528517	1799979
00:00:00.327	45105	0.03613	0		0.524021	1798960
00:00:00.337	45115	0.03633	0		0.526922	1799639
00:00:00.347	45125	0.03626	0		0.525907	1799400
00:00:00.357	45135	0.03649	0		0.529243	1800148
00:00:00.367	45145	0.03643	0		0.528372	1799945
00:00:00.377	45155	0.03647	0		0.528952	1800087
00:00:00.387	45165	0.0359	0		0.520685	1798195
00:00:00.397	45175	0.03614	0		0.524166	1798987
00:00:00.407	45185	0.0358	0		0.519235	1797840
00:00:00.416	45195	0.03579	0		0.51909	1797798
00:00:00.427	45205	0.03644	0		0.528517	1799984
00:00:00.436	45215	0.03649	0		0.529243	1800173
00:00:00.446	45225	0.03677	0		0.533304	1801090
00:00:00.457	45235	0.03703	0		0.537075	1801970
00:00:00.466	45245	0.03721	0		0.539685	1802594
00:00:00.476	45255	0.03746	0		0.543311	1803401
00:00:00.486	45265	0.03771	0		0.546937	1804267
00:00:00.496	45275	0.038	0		0.551143	1805228
00:00:00.506	45285	0.03786	0		0.549113	1804743
00:00:00.516	45295	0.03817	0		0.553609	1805791
00:00:00.526	45305	0.03814	0		0.553174	1805703
00:00:00.536	45315	0.03783	0		0.548678	1804669
00:00:00.546	45325	0.03805	0		0.551868	1805399
00:00:00.556	45335	0.03844	0		0.557525	1806691
00:00:00.566	45345	0.03809	0		0.552449	1805546
00:00:00.576	45355	0.03839	0		0.5568	1806553
00:00:00.586	45365	0.03816	0		0.553464	1805761
00:00:00.596	45375	0.03866	0		0.560716	1807458
00:00:00.606	45385	0.03906	0		0.566517	1808777
00:00:00.616	45395	0.03958	0		0.574059	1810542
00:00:00.626	45405	0.03995	0		0.579426	1811779
00:00:00.636	45415	0.04065	0		0.589578	1814104
00:00:00.646	45425	0.04033	0		0.584937	1813035
00:00:00.656	45435	0.04084	0		0.592334	1814770
00:00:00.666	45445	0.04099	0		0.594509	1815251
00:00:00.676	45455	0.04062	0		0.589143	1814028
00:00:00.686	45465	0.04066	0		0.589723	1814153
00:00:00.696	45475	0.04075	0		0.591029	1814444
00:00:00.706	45485	0.04057	0		0.588418	1813868
00:00:00.716	45495	0.03992	0		0.57899	1811664
00:00:00.726	45505	0.0396	0		0.574349	1810601
00:00:00.736	45515	0.03893	0		0.564632	1808360
00:00:00.747	45525	0.03874	0		0.561876	1807703
00:00:00.756	45535	0.03819	0		0.553899	1805875
00:00:00.765	45545	0.03793	0		0.550128	1804992
00:00:00.775	45555	0.03772	0		0.547082	1804293
00:00:00.786	45565	0.0377	0		0.546792	1804235
00:00:00.795	45575	0.03712	0		0.53838	1802261
00:00:00.805	45585	0.03726	0		0.54041	1802762
00:00:00.816	45595	0.0369	0		0.535189	1801546
00:00:00.825	45605	0.0374	0		0.542441	1803220
00:00:00.835	45615	0.03799	0		0.550998	1805191
00:00:00.845	45625	0.03927	0		0.569563	1809478
00:00:00.855	45635	0.03965	0		0.575074	1810755
00:00:00.865	45645	0.03975	0		0.576525	1811104
00:00:00.875	45655	0.03916	0		0.567968	1809128
00:00:00.885	45665	0.03871	0		0.561441	1807625
00:00:00.895	45675	0.03851	0		0.55854	1806951
00:00:00.905	45685	0.03758	0		0.545052	1803811
00:00:00.915	45695	0.03761	0		0.545487	1803904
00:00:00.925	45705	0.03686	0		0.534609	1801415
00:00:00.935	45715	0.03638	0		0.527647	1799786
00:00:00.945	45725	0.03572	0		0.518075	1797568
00:00:00.955	45735	0.03485	0		0.505456	1794643
00:00:00.965	45745	0.03474	0		0.503861	1794303
00:00:00.975	45755	0.03451	0		0.500525	1793525
00:00:00.985	45765	0.0341	0		0.494579	1792137
00:00:00.995	45775	0.03404	0		0.493708	1791949
00:00:01.005	45785	0.03337	0		0.483991	1789694
00:00:01.015	45795	0.03357	0		0.486892	1790349
00:00:01.025	45805	0.03291	0		0.477319	1788140
00:00:01.035	45815	0.03317	0		0.48109	1789010
00:00:01.045	45825	0.03333	0		0.483411	1789544
00:00:01.054	45835	0.03384	0		0.490808	1791285
00:00:01.064	45845	0.03392	0		0.491968	1791530
00:00:01.074	45855	0.03435	0		0.498204	1792976
00:00:01.084	45865	0.03473	0		0.503716	1794271
00:00:01.094	45875	0.03534	0		0.512563	1796314
00:00:01.104	45885	0.03599	0		0.521991	1798494
00:00:01.114	45895	0.03666	0		0.531708	1800735
00:00:01.124	45905	0.03707	0		0.537655	1802124
00:00:01.134	45915	0.03742	0		0.542731	1803281
00:00:01.144	45925	0.03767	0		0.546357	1804110
00:00:01.154	45935	0.03753	0		0.544326	1803664
00:00:01.164	45945	0.03737	0		0.542006	1803115
00:00:01.174	45955	0.03731	0		0.541136	1802899
00:00:01.184	45965	0.0368	0		0.533739	1801195
00:00:01.194	45975	0.03581	0		0.51938	1797876
00:00:01.204	45985	0.03524	0		0.511113	1795979
00:00:01.214	45995	0.03444	0		0.49951	1793270
00:00:01.224	46005	0.03357	0		0.486892	1790366
00:00:01.234	46015	0.03303	0		0.47906	1788537
00:00:01.244	46025	0.03297	0		0.478189	1788356
00:00:01.254	46035	0.03202	0		0.464411	1785176
00:00:01.264	46045	0.03169	0		0.459624	1784051
00:00:01.274	46055	0.03191	0		0.462815	1784808
00:00:01.284	46065	0.03235	0		0.469197	1786277
00:00:01.294	46075	0.03262	0		0.473113	1787169
00:00:01.304	46085	0.03335	0		0.483701	1789628
00:00:01.314	46095	0.03393	0		0.492113	1791557
00:00:01.324	46105	0.03494	0		0.506762	1794949
00:00:01.334	46115	0.03597	0		0.521701	1798428
00:00:01.344	46125	0.03663	0		0.531273	1800629
00:00:01.354	46135	0.03784	0		0.548823	1804708
00:00:01.363	46145	0.03845	0		0.55767	1806753
00:00:01.374	46155	0.03907	0		0.566662	1808821
00:00:01.383	46165	0.0396	0		0.574349	1810588
00:00:01.393	46175	0.03989	0		0.578555	1811561
00:00:01.403	46185	0.04025	0		0.583777	1812772
00:00:01.413	46195	0.04003	0		0.580586	1812030
00:00:01.423	46205	0.04028	0		0.584212	1812878
00:00:01.433	46215	0.03995	0		0.579426	1811760
00:00:01.443	46225	0.0396	0		0.574349	1810613
00:00:01.453	46235	0.03942	0		0.571739	1810010
00:00:01.463	46245	0.03912	0		0.567387	1808983
00:00:01.473	46255	0.03895	0		0.564922	1808421
00:00:01.483	46265	0.03823	0		0.554479	1806015
00:00:01.493	46275	0.03812	0		0.552884	1805634
00:00:01.503	46285	0.03786	0		0.549113	1804757
00:00:01.513	46295	0.03825	0		0.554769	1806083
00:00:01.523	46305	0.03831	0		0.555639	1806269
00:00:01.533	46315	0.03945	0		0.572174	1810084
00:00:01.543	46325	0.03951	0		0.573044	1810292
00:00:01.555	46335	0.03987	0		0.578265	1811505
00:00:01.563	46345	0.0404	0		0.585952	1813273
00:00:01.573	46355	0.04067	0		0.589868	1814195
00:00:01.583	46365	0.0413	0		0.599006	1816290
00:00:01.593	46375	0.04207	0		0.610174	1818871
00:00:01.603	46385	0.04251	0		0.616555	1820362
00:00:01.613	46395	0.04251	0		0.616555	1820357
00:00:01.623	46405	0.04319	0		0.626418	1822642
00:00:01.633	46415	0.04411	0		0.639761	1825728
00:00:01.643	46425	0.04463	0		0.647303	1827488
00:00:01.652	46435	0.04474	0		0.648899	1827860
00:00:01.663	46445	0.0453	0		0.657021	1829736
00:00:01.673	46455	0.0454	0		0.658471	1830049
00:00:01.682	46465	0.04582	0		0.664563	1831479
00:00:01.693	46475	0.0459	0		0.665723	1831743
00:00:01.703	46485	0.04631	0		0.67167	1833111
00:00:01.712	46495	0.04681	0		0.678921	1834807
00:00:01.723	46505	0.0473	0		0.686028	1836420
00:00:01.733	46515	0.04765	0		0.691105	1837610
00:00:01.743	46525	0.04816	0		0.698502	1839317
00:00:01.753	46535	0.04872	0		0.706624	1841200
00:00:01.762	46545	0.04948	0		0.717647	1843745
00:00:01.773	46555	0.04974	0		0.721418	1844613
00:00:01.782	46565	0.05038	0		0.7307	1846778
00:00:01.792	46575	0.05065	0		0.734616	1847681
00:00:01.802	46585	0.05135	0		0.744769	1850028
00:00:01.812	46595	0.05172	0		0.750135	1851275
00:00:01.822	46605	0.0522	0		0.757097	1852867
00:00:01.832	46615	0.05296	0		0.76812	1855435
00:00:01.842	46625	0.05261	0		0.763043	1854246
00:00:01.852	46635	0.05339	0		0.774356	1856882
00:00:01.862	46645	0.05356	0		0.776822	1857445
00:00:01.872	46655	0.05396	0		0.782623	1858769
00:00:01.882	46665	0.05421	0		0.786249	1859607
00:00:01.892	46675	0.05473	0		0.793791	1861358
00:00:01.902	46685	0.05548	0		0.804669	1863895
00:00:01.912	46695	0.05539	0		0.803364	1863595
00:00:01.922	46705	0.05638	0		0.817723	1866886
00:00:01.932	46715	0.05684	0		0.824394	1868462
00:00:01.942	46725	0.05767	0		0.836432	1871244
00:00:01.952	46735	0.05831	0		0.845715	1873382
00:00:01.961	46745	0.0597	0		0.865875	1878032
00:00:01.972	46755	0.05987	0		0.868341	1878620
00:00:01.981	46765	0.06131	0		0.889226	1883457
00:00:01.991	46775	0.06159	0		0.893287	1884398
00:00:02.002	46785	0.06268	0		0.909096	1888043
00:00:02.011	46795	0.06337	0		0.919104	1890343
00:00:02.021	46805	0.06422	0		0.931432	1893196
00:00:02.031	46815	0.06475	0		0.939119	1894988
00:00:02.041	46825	0.06543	0		0.948982	1897280
00:00:02.051	46835	0.06559	0		0.951302	1897807
00:00:02.061	46845	0.06632	0		0.96189	1900251
00:00:02.071	46855	0.06697	0		0.971317	1902420
00:00:02.081	46865	0.06745	0		0.978279	1904058
00:00:02.091	46875	0.06785	0		0.984081	1905377
00:00:02.101	46885	0.06831	0		0.990753	1906948
00:00:02.112	46895	0.06835	0		0.991333	1907061
00:00:02.122	46905	0.06878	0		0.997569	1908498
00:00:02.131	46915	0.06902	0		1.00105	1909306
00:00:02.141	46925	0.06939	0		1.00642	1910569
00:00:02.151	46935	0.06943	0		1.007	1910682
00:00:02.161	46945	0.07022	0		1.01845	1913345
00:00:02.171	46955	0.07071	0		1.02556	1914981
00:00:02.181	46965	0.07145	0		1.03629	1917482
00:00:02.191	46975	0.07207	0		1.04529	1919551
00:00:02.201	46985	0.07307	0		1.05979	1922904
00:00:02.211	46995	0.0736	0		1.06748	1924694
00:00:02.221	47005	0.07458	0		1.08169	1927962
00:00:02.231	47015	0.07521	0		1.09083	1930073
00:00:02.241	47025	0.07622	0		1.10548	1933458
00:00:02.251	47035	0.07728	0		1.12085	1937023
00:00:02.261	47045	0.07805	0		1.13202	1939612
00:00:02.271	47055	0.07858	0		1.13971	1941387
00:00:02.281	47065	0.07957	0		1.15407	1944728
00:00:02.291	47075	0.07998	0		1.16001	1946105
00:00:02.301	47085	0.08145	0		1.18133	1951020
00:00:02.311	47095	0.08156	0		1.18293	1951396
00:00:02.321	47105	0.08249	0		1.19642	1954511
00:00:02.331	47115	0.0832	0		1.20671	1956892
00:00:02.340	47125	0.08416	0		1.22064	1960115
00:00:02.350	47135	0.08455	0		1.22629	1961417
00:00:02.361	47145	0.0858	0		1.24442	1965624
00:00:02.370	47155	0.08595	0		1.2466	1966124
00:00:02.381	47165	0.08728	0		1.26589	1970576
00:00:02.390	47175	0.08791	0		1.27503	1972699
00:00:02.400	47185	0.08922	0		1.29403	1977090
00:00:02.410	47195	0.0905	0		1.31259	1981375
00:00:02.420	47205	0.09184	0		1.33203	1985893
00:00:02.430	47215	0.0929	0		1.3474	1989430
00:00:02.440	47225	0.09401	0		1.3635	1993169
00:00:02.450	47235	0.09524	0		1.38134	1997285
00:00:02.460	47245	0.09692	0		1.40571	2002945
00:00:02.470	47255	0.0981	0		1.42282	2006903
00:00:02.480	47265	0.09941	0		1.44182	2011300
00:00:02.490	47275	0.10053	0		1.45806	2015061
00:00:02.500	47285	0.10196	0		1.4788	2019859
00:00:02.510	47295	0.1032	0		1.49679	2023990
00:00:02.520	47305	0.10489	0		1.5213	2029687
00:00:02.530	47315	0.10641	0		1.54335	2034784
00:00:02.540	47325	0.1084	0		1.57221	2041438
00:00:02.550	47335	0.10954	0		1.58874	2045269
00:00:02.560	47345	0.11129	0		1.61412	2051151
00:00:02.570	47355	0.11309	0		1.64023	2057177
00:00:02.580	47365	0.11494	0		1.66706	2063411
00:00:02.590	47375	0.116	0		1.68244	2066939
00:00:02.600	47385	0.11824	0		1.71493	2074477
00:00:02.610	47395	0.11986	0		1.73842	2079900
00:00:02.620	47405	0.12178	0		1.76627	2086359
00:00:02.630	47415	0.1231	0		1.78541	2090787
00:00:02.640	47425	0.1249	0		1.81152	2096827
00:00:02.649	47435	0.12629	0		1.83168	2101471
00:00:02.660	47445	0.1279	0		1.85503	2106869
00:00:02.670	47455	0.12897	0		1.87055	2110461
00:00:02.679	47465	0.13026	0		1.88926	2114815
00:00:02.690	47475	0.1315	0		1.90725	2118978
00:00:02.699	47485	0.13281	0		1.92625	2123359
00:00:02.709	47495	0.13371	0		1.9393	2126368
00:00:02.719	47505	0.13524	0		1.96149	2131523
00:00:02.729	47515	0.13626	0		1.97628	2134931
00:00:02.739	47525	0.13767	0		1.99673	2139678
00:00:02.749	47535	0.13867	0		2.01124	2143012
00:00:02.759	47545	0.1401	0		2.03198	2147829
00:00:02.769	47555	0.14099	0		2.04489	2150797
00:00:02.779	47565	0.1426	0		2.06824	2156224
00:00:02.789	47575	0.14351	0		2.08144	2159274
00:00:02.799	47585	0.14536	0		2.10827	2165456
00:00:02.809	47595	0.14653	0		2.12524	2169405
00:00:02.819	47605	0.14822	0		2.14975	2175071
00:00:02.829	47615	0.1492	0		2.16396	2178364
00:00:02.839	47625	0.15062	0		2.18456	2183113
00:00:02.849	47635	0.15193	0		2.20356	2187523
00:00:02.859	47645	0.15343	0		2.22531	2192532
00:00:02.871	47655	0.1549	0		2.24663	2197480
00:00:02.879	47665	0.15606	0		2.26346	2201385
00:00:02.889	47675	0.15757	0		2.28536	2206452
00:00:02.899	47685	0.15904	0		2.30668	2211355
00:00:02.909	47695	0.16053	0		2.32829	2216356
00:00:02.919	47705	0.16192	0		2.34845	2221050
00:00:02.929	47715	0.16348	0		2.37108	2226284
00:00:02.939	47725	0.16509	0		2.39443	2231685
00:00:02.948	47735	0.16686	0		2.4201	2237614
00:00:02.958	47745	0.16856	0		2.44476	2243321
00:00:02.968	47755	0.17035	0		2.47072	2249329
00:00:02.979	47765	0.17257	0		2.50292	2256776
00:00:02.988	47775	0.17433	0		2.52844	2262675
00:00:02.998	47785	0.17624	0		2.55614	2269095
00:00:03.008	47795	0.17791	0		2.58037	2274674
00:00:03.019	47805	0.18027	0		2.61459	2282603
00:00:03.028	47815	0.18226	0		2.64346	2289287
00:00:03.038	47825	0.18419	0		2.67145	2295772
00:00:03.048	47835	0.18612	0		2.69944	2302236
00:00:03.058	47845	0.18814	0		2.72874	2309030
00:00:03.068	47855	0.18937	0		2.74658	2313144
00:00:03.078	47865	0.19094	0		2.76935	2318406
00:00:03.088	47875	0.19258	0		2.79314	2323901
00:00:03.098	47885	0.19348	0		2.80619	2326939
00:00:03.108	47895	0.19446	0		2.8204	2330236
00:00:03.118	47905	0.19573	0		2.83882	2334496
00:00:03.128	47915	0.19646	0		2.84941	2336926
00:00:03.138	47925	0.19731	0		2.86174	2339798
00:00:03.148	47935	0.19796	0		2.87117	2341962
00:00:03.158	47945	0.19914	0		2.88828	2345920
00:00:03.168	47955	0.19957	0		2.89452	2347384
00:00:03.178	47965	0.2003	0		2.90511	2349816
00:00:03.188	47975	0.20149	0		2.92236	2353825
00:00:03.198	47985	0.20183	0		2.9273	2354951
00:00:03.208	47995	0.20272	0		2.9402	2357944
00:00:03.218	48005	0.20374	0		2.955	2361368
00:00:03.228	48015	0.2045	0		2.96602	2363903
00:00:03.238	48025	0.20516	0		2.97559	2366125
00:00:03.248	48035	0.20595	0		2.98705	2368792
00:00:03.258	48045	0.20701	0		3.00243	2372336
00:00:03.268	48055	0.20764	0		3.01156	2374456
00:00:03.278	48065	0.2084	0		3.02259	2376986
00:00:03.288	48075	0.20923	0		3.03462	2379784
00:00:03.297	48085	0.2103	0		3.05014	2383375
00:00:03.307	48095	0.21081	0		3.05754	2385098
00:00:03.317	48105	0.21209	0		3.0761	2389364
00:00:03.327	48115	0.21253	0		3.08249	2390863
00:00:03.337	48125	0.21335	0		3.09438	2393622
00:00:03.347	48135	0.21429	0		3.10801	2396765
00:00:03.357	48145	0.21556	0		3.12643	2401014
00:00:03.367	48155	0.21626	0		3.13659	2403370
00:00:03.377	48165	0.21705	0		3.14804	2406024
00:00:03.387	48175	0.21812	0		3.16356	2409618
00:00:03.397	48185	0.2194	0		3.18213	2413905
00:00:03.407	48195	0.21978	0		3.18764	2415194
00:00:03.417	48205	0.22036	0		3.19605	2417124
00:00:03.427	48215	0.22123	0		3.20867	2420035
00:00:03.437	48225	0.22226	0		3.22361	2423487
00:00:03.447	48235	0.22248	0		3.2268	2424233
00:00:03.457	48245	0.2237	0		3.24449	2428333
00:00:03.467	48255	0.22466	0		3.25842	2431572
00:00:03.477	48265	0.22553	0		3.27104	2434485
00:00:03.487	48275	0.22631	0		3.28235	2437080
00:00:03.497	48285	0.22696	0		3.29178	2439274
00:00:03.507	48295	0.22803	0		3.30729	2442861
00:00:03.517	48305	0.229	0		3.32136	2446133
00:00:03.527	48315	0.22947	0		3.32818	2447683
00:00:03.537	48325	0.23057	0		3.34413	2451399
00:00:03.547	48335	0.23166	0		3.35994	2455046
00:00:03.556	48345	0.2322	0		3.36778	2456859
00:00:03.566	48355	0.23324	0		3.38286	2460330
00:00:03.577	48365	0.23404	0		3.39446	2463016
00:00:03.586	48375	0.23497	0		3.40795	2466135
00:00:03.597	48385	0.23557	0		3.41665	2468151
00:00:03.607	48395	0.23633	0		3.42768	2470730
00:00:03.617	48405	0.2372	0		3.44029	2473638
00:00:03.626	48415	0.23775	0		3.44827	2475472
00:00:03.636	48425	0.23812	0		3.45364	2476730
00:00:03.646	48435	0.23867	0		3.46161	2478552
00:00:03.656	48445	0.23928	0		3.47046	2480629
00:00:03.666	48455	0.23973	0		3.47699	2482125
00:00:03.677	48465	0.24001	0		3.48105	2483069
00:00:03.687	48475	0.24049	0		3.48801	2484680
00:00:03.697	48485	0.24093	0		3.49439	2486141
00:00:03.706	48495	0.2412	0		3.49831	2487053
00:00:03.716	48505	0.24168	0		3.50527	2488680
00:00:03.726	48515	0.24246	0		3.51658	2491289
00:00:03.736	48525	0.24263	0		3.51905	2491860
00:00:03.746	48535	0.24292	0		3.52326	2492831
00:00:03.756	48545	0.24363	0		3.53355	2495218
00:00:03.766	48555	0.24387	0		3.53703	2496028
00:00:03.776	48565	0.24467	0		3.54864	2498682
00:00:03.786	48575	0.2449	0		3.55197	2499484
00:00:03.796	48585	0.24518	0		3.55603	2500401
00:00:03.806	48595	0.24585	0		3.56575	2502659
00:00:03.816	48605	0.24651	0		3.57532	2504886
00:00:03.826	48615	0.24698	0		3.58214	2506455
00:00:03.836	48625	0.24738	0		3.58794	2507777
00:00:03.846	48635	0.24804	0		3.59752	2510009
00:00:03.856	48645	0.24813	0		3.59882	2510300
00:00:03.866	48655	0.24887	0		3.60955	2512785
00:00:03.876	48665	0.24929	0		3.61564	2514200
00:00:03.885	48675	0.24971	0		3.62174	2515598
00:00:03.895	48685	0.25008	0		3.6271	2516862
00:00:03.905	48695	0.25051	0		3.63334	2518309
00:00:03.915	48705	0.25067	0		3.63566	2518822
00:00:03.925	48715	0.25068	0		3.63581	2518881
00:00:03.936	48725	0.25095	0		3.63972	2519771
00:00:03.945	48735	0.25108	0		3.64161	2520195
00:00:03.955	48745	0.25158	0		3.64886	2521870
00:00:03.965	48755	0.25194	0		3.65408	2523109
00:00:03.975	48765	0.25234	0		3.65988	2524450
00:00:03.985	48775	0.25253	0		3.66264	2525061
00:00:03.995	48785	0.25297	0		3.66902	2526548
00:00:04.005	48795	0.25283	0		3.66699	2526076
00:00:04.015	48805	0.25306	0		3.67032	2526836
00:00:04.025	48815	0.25349	0		3.67656	2528298
00:00:04.035	48825	0.25401	0		3.6841	2530038
00:00:04.045	48835	0.25427	0		3.68787	2530899
00:00:04.055	48845	0.25412	0		3.6857	2530419
00:00:04.065	48855	0.2545	0		3.69121	2531669
00:00:04.075	48865	0.25469	0		3.69396	2532311
00:00:04.085	48875	0.25496	0		3.69788	2533237
00:00:04.095	48885	0.25524	0		3.70194	2534149
00:00:04.105	48895	0.2557	0		3.70861	2535703
00:00:04.115	48905	0.25597	0		3.71253	2536628
00:00:04.125	48915	0.25635	0		3.71804	2537900
00:00:04.135	48925	0.25642	0		3.71906	2538138
00:00:04.145	48935	0.25669	0		3.72297	2539038
00:00:04.155	48945	0.25701	0		3.72761	2540120
00:00:04.164	48955	0.25701	0		3.72761	2540100
00:00:04.175	48965	0.25715	0		3.72964	2540590
00:00:04.185	48975	0.25734	0		3.7324	2541201
00:00:04.195	48985	0.25781	0		3.73922	2542790
00:00:04.204	48995	0.25754	0		3.7353	2541868
00:00:04.214	49005	0.25781	0		3.73922	2542802
00:00:04.224	49015	0.25768	0		3.73733	2542351
00:00:04.234	49025	0.25775	0		3.73835	2542572
00:00:04.245	49035	0.25793	0		3.74096	2543192
00:00:04.255	49045	0.25819	0		3.74473	2544077
00:00:04.265	49055	0.25804	0		3.74255	2543572
00:00:04.275	49065	0.25818	0		3.74458	2544019
00:00:04.284	49075	0.25858	0		3.75038	2545382
00:00:04.295	49085	0.25842	0		3.74806	2544842
00:00:04.304	49095	0.25857	0		3.75024	2545333
00:00:04.314	49105	0.25858	0		3.75038	2545382
00:00:04.324	49115	0.25874	0		3.75271	2545907
00:00:04.334	49125	0.25892	0		3.75532	2546508
00:00:04.344	49135	0.25943	0		3.76271	2548237
00:00:04.354	49145	0.25949	0		3.76358	2548428
00:00:04.364	49155	0.25949	0		3.76358	2548423
00:00:04.374	49165	0.2595	0		3.76373	2548474
00:00:04.384	49175	0.25991	0		3.76967	2549830
00:00:04.394	49185	0.25988	0		3.76924	2549718
00:00:04.404	49195	0.2602	0		3.77388	2550809
00:00:04.414	49205	0.26007	0		3.772	2550380
00:00:04.424	49215	0.26012	0		3.77272	2550547
00:00:04.434	49225	0.26002	0		3.77127	2550213
00:00:04.444	49235	0.26003	0		3.77142	2550223
00:00:04.454	49245	0.26	0		3.77098	2550123
00:00:04.463	49255	0.26012	0		3.77272	2550534
00:00:04.473	49265	0.26011	0		3.77258	2550500
00:00:04.483	49275	0.25998	0		3.77069	2550075
00:00:04.493	49285	0.26066	0		3.78055	2552362
00:00:04.504	49295	0.26079	0		3.78244	2552803
00:00:04.513	49305	0.26079	0		3.78244	2552785
00:00:04.523	49315	0.26077	0		3.78215	2552705
00:00:04.534	49325	0.26129	0		3.78969	2554461
00:00:04.544	49335	0.26145	0		3.79201	2555019
00:00:04.553	49345	0.26144	0		3.79187	2554980
00:00:04.563	49355	0.26179	0		3.79694	2556143
00:00:04.573	49365	0.26186	0		3.79796	2556395
00:00:04.584	49375	0.26249	0		3.80709	2558497
00:00:04.593	49385	0.26267	0		3.80971	2559081
00:00:04.603	49395	0.26296	0		3.81391	2560054
00:00:04.614	49405	0.26274	0		3.81072	2559316
00:00:04.623	49415	0.26316	0		3.81681	2560733
00:00:04.633	49425	0.26341	0		3.82044	2561594
00:00:04.644	49435	0.26354	0		3.82232	2562026
00:00:04.653	49445	0.26381	0		3.82624	2562923
00:00:04.663	49455	0.26416	0		3.83132	2564082
00:00:04.673	49465	0.26421	0		3.83204	2564248
00:00:04.683	49475	0.26451	0		3.83639	2565275
00:00:04.693	49485	0.26476	0		3.84002	2566106
00:00:04.704	49495	0.26487	0		3.84161	2566477
00:00:04.713	49505	0.26476	0		3.84002	2566113
00:00:04.723	49515	0.26526	0		3.84727	2567801
00:00:04.733	49525	0.26515	0		3.84567	2567416
00:00:04.743	49535	0.26524	0		3.84698	2567719
00:00:04.752	49545	0.26582	0		3.85539	2569657
00:00:04.763	49555	0.26576	0		3.85452	2569463
00:00:04.773	49565	0.2658	0		3.8551	2569593
00:00:04.783	49575	0.26571	0		3.8538	2569282
00:00:04.793	49585	0.26583	0		3.85554	2569698
00:00:04.803	49595	0.26611	0		3.8596	2570626
00:00:04.813	49605	0.26644	0		3.86438	2571741
00:00:04.823	49615	0.26643	0		3.86424	2571724
00:00:04.833	49625	0.26659	0		3.86656	2572262
00:00:04.844	49635	0.26695	0		3.87178	2573448
00:00:04.852	49645	0.26711	0		3.8741	2573997
00:00:04.863	49655	0.26696	0		3.87193	2573487
00:00:04.872	49665	0.26741	0		3.87845	2574999
00:00:04.882	49675	0.26738	0		3.87802	2574905
00:00:04.892	49685	0.26741	0		3.87845	2574991
00:00:04.902	49695	0.26768	0		3.88237	2575896
00:00:04.912	49705	0.26773	0		3.88309	2576072
00:00:04.922	49715	0.26756	0		3.88063	2575498
00:00:04.932	49725	0.26772	0		3.88295	2576050
00:00:04.942	49735	0.26783	0		3.88454	2576411
00:00:04.952	49745	0.26793	0		3.886	2576754
00:00:04.962	49755	0.26779	0		3.88396	2576275
00:00:04.972	49765	0.26772	0		3.88295	2576035
00:00:04.982	49775	0.26814	0		3.88904	2577463
00:00:04.992	49785	0.26807	0		3.88803	2577220
00:00:05.002	49795	0.26824	0		3.89049	2577791
00:00:05.012	49805	0.26834	0		3.89194	2578137
00:00:05.022	49815	0.26814	0		3.88904	2577463
00:00:05.032	49825	0.26824	0		3.89049	2577771
00:00:05.041	49835	0.26823	0		3.89035	2577769
00:00:05.052	49845	0.26824	0		3.89049	2577791
00:00:05.062	49855	0.26837	0		3.89238	2578228
00:00:05.072	49865	0.26845	0		3.89354	2578485
00:00:05.082	49875	0.26824	0		3.89049	2577793
00:00:05.091	49885	0.26818	0		3.88962	2577570
00:00:05.102	49895	0.26856	0		3.89513	2578858
00:00:05.111	49905	0.26868	0		3.89687	2579260
00:00:05.122	49915	0.26848	0		3.89397	2578608
00:00:05.131	49925	0.26885	0		3.89934	2579849
00:00:05.142	49935	0.26881	0		3.89876	2579699
00:00:05.151	49945	0.26896	0		3.90093	2580192
00:00:05.161	49955	0.269	0		3.90151	2580347
00:00:05.172	49965	0.26872	0		3.89745	2579405
00:00:05.182	49975	0.26891	0		3.90021	2580047
00:00:05.191	49985	0.26856	0		3.89513	2578875
00:00:05.201	49995	0.26859	0		3.89557	2578954
00:00:05.211	50005	0.26809	0		3.88832	2577294
00:00:05.221	50015	0.2688	0		3.89861	2579677
00:00:05.232	50025	0.26827	0		3.89093	2577899
00:00:05.241	50035	0.26845	0		3.89354	2578491
00:00:05.251	50045	0.2681	0		3.88846	2577330
00:00:05.261	50055	0.2681	0		3.88846	2577328
00:00:05.271	50065	0.26807	0		3.88803	2577201
00:00:05.281	50075	0.26857	0		3.89528	2578878
00:00:05.291	50085	0.26843	0		3.89325	2578421
00:00:05.302	50095	0.26869	0		3.89702	2579284
00:00:05.311	50105	0.26844	0		3.89339	2578463
00:00:05.321	50115	0.26877	0		3.89818	2579574
00:00:05.331	50125	0.26846	0		3.89368	2578523
00:00:05.341	50135	0.26889	0		3.89992	2579973
00:00:05.351	50145	0.26832	0		3.89165	2578054
00:00:05.361	50155	0.2689	0		3.90006	2579995
00:00:05.371	50165	0.26856	0		3.89513	2578863
00:00:05.380	50175	0.26908	0		3.90267	2580616
00:00:05.390	50185	0.26856	0		3.89513	2578858
00:00:05.400	50195	0.26882	0		3.8989	2579729
00:00:05.411	50205	0.2687	0		3.89716	2579341
00:00:05.421	50215	0.26869	0		3.89702	2579287
00:00:05.431	50225	0.26894	0		3.90064	2580146
00:00:05.440	50235	0.26957	0		3.90978	2582243
00:00:05.450	50245	0.2696	0		3.91022	2582338
00:00:05.460	50255	0.26937	0		3.90688	2581577
00:00:05.470	50265	0.26934	0		3.90645	2581491
00:00:05.481	50275	0.26946	0		3.90819	2581896
00:00:05.490	50285	0.26959	0		3.91007	2582319
00:00:05.501	50295	0.26953	0		3.9092	2582122
00:00:05.510	50305	0.26952	0		3.90906	2582078
00:00:05.520	50315	0.26989	0		3.91442	2583331
00:00:05.530	50325	0.26915	0		3.90369	2580845
00:00:05.540	50335	0.26922	0		3.9047	2581070
00:00:05.550	50345	0.26916	0		3.90383	2580882
00:00:05.560	50355	0.26962	0		3.91051	2582402
00:00:05.570	50365	0.26979	0		3.91297	2582971
00:00:05.580	50375	0.2699	0		3.91457	2583360
00:00:05.590	50385	0.2699	0		3.91457	2583370
00:00:05.601	50395	0.27018	0		3.91863	2584295
00:00:05.610	50405	0.2702	0		3.91892	2584379
00:00:05.620	50415	0.27025	0		3.91964	2584535
00:00:05.630	50425	0.27029	0		3.92022	2584670
00:00:05.640	50435	0.27067	0		3.92574	2585926
00:00:05.650	50445	0.27037	0		3.92138	2584920
00:00:05.660	50455	0.2704	0		3.92182	2585035
00:00:05.669	50465	0.27015	0		3.91819	2584179
00:00:05.680	50475	0.27017	0		3.91848	2584265
00:00:05.689	50485	0.27007	0		3.91703	2583934
00:00:05.699	50495	0.26986	0		3.91399	2583211
00:00:05.710	50505	0.26976	0		3.91254	2582889
00:00:05.720	50515	0.26987	0		3.91413	2583270
00:00:05.730	50525	0.26967	0		3.91123	2582598
00:00:05.740	50535	0.27	0		3.91602	2583689
00:00:05.749	50545	0.26999	0		3.91587	2583657
00:00:05.759	50555	0.27009	0		3.91732	2583998
00:00:05.770	50565	0.26978	0		3.91283	2582966
00:00:05.780	50575	0.26993	0		3.915	2583449
00:00:05.790	50585	0.26973	0		3.9121	2582794
00:00:05.800	50595	0.27035	0		3.92109	2584878
00:00:05.809	50605	0.26994	0		3.91515	2583505
00:00:05.819	50615	0.26971	0		3.91181	2582710
00:00:05.829	50625	0.26996	0		3.91544	2583554
00:00:05.839	50635	0.27054	0		3.92385	2585516
00:00:05.849	50645	0.26993	0		3.915	2583468
00:00:05.859	50655	0.27028	0		3.92008	2584628
00:00:05.869	50665	0.26994	0		3.91515	2583497
00:00:05.879	50675	0.2701	0		3.91747	2584023
00:00:05.889	50685	0.2702	0		3.91892	2584362
00:00:05.899	50695	0.27025	0		3.91964	2584540
00:00:05.909	50705	0.26976	0		3.91254	2582870
00:00:05.919	50715	0.27038	0		3.92153	2584957
00:00:05.929	50725	0.26994	0		3.91515	2583485
00:00:05.939	50735	0.27031	0		3.92051	2584748
00:00:05.949	50745	0.26989	0		3.91442	2583309
00:00:05.959	50755	0.26981	0		3.91326	2583052
00:00:05.969	50765	0.26975	0		3.91239	2582852
00:00:05.979	50775	0.27014	0		3.91805	2584160
00:00:05.989	50785	0.26982	0		3.91341	2583074
00:00:05.999	50795	0.26965	0		3.91094	2582522
00:00:06.009	50805	0.26981	0		3.91326	2583064
00:00:06.019	50815	0.26979	0		3.91297	2583003
00:00:06.029	50825	0.26958	0		3.90993	2582284
00:00:06.039	50835	0.26974	0		3.91225	2582830
00:00:06.048	50845	0.26972	0		3.91196	2582762
00:00:06.059	50855	0.26954	0		3.90935	2582163
00:00:06.068	50865	0.26956	0		3.90964	2582228
00:00:06.078	50875	0.26949	0		3.90862	2581977
00:00:06.088	50885	0.26951	0		3.90891	2582038
00:00:06.098	50895	0.2695	0		3.90877	2582026
00:00:06.108	50905	0.26941	0		3.90746	2581713
00:00:06.119	50915	0.26935	0		3.90659	2581511
00:00:06.128	50925	0.26926	0		3.90528	2581193
00:00:06.138	50935	0.2692	0		3.90441	2581016
00:00:06.148	50945	0.26916	0		3.90383	2580886
00:00:06.158	50955	0.26901	0		3.90166	2580366
00:00:06.168	50965	0.26916	0		3.90383	2580869
00:00:06.178	50975	0.26915	0		3.90369	2580842
00:00:06.188	50985	0.26865	0		3.89644	2579159
00:00:06.198	50995	0.26894	0		3.90064	2580124
00:00:06.208	51005	0.26916	0		3.90383	2580884
00:00:06.218	51015	0.26919	0		3.90427	2580967
00:00:06.228	51025	0.26918	0		3.90412	2580935
00:00:06.238	51035	0.26922	0		3.9047	2581082
00:00:06.248	51045	0.26912	0		3.90325	2580732
00:00:06.258	51055	0.26924	0		3.90499	2581158
00:00:06.268	51065	0.26879	0		3.89847	2579621
00:00:06.278	51075	0.2691	0		3.90296	2580682
00:00:06.288	51085	0.26926	0		3.90528	2581212
00:00:06.298	51095	0.26919	0		3.90427	2580962
00:00:06.308	51105	0.26932	0		3.90616	2581406
00:00:06.318	51115	0.26917	0		3.90398	2580896
00:00:06.327	51125	0.26929	0		3.90572	2581305
00:00:06.337	51135	0.26982	0		3.91341	2583098
00:00:06.348	51145	0.26929	0		3.90572	2581293
00:00:06.357	51155	0.2695	0		3.90877	2582024
00:00:06.368	51165	0.26945	0		3.90804	2581833
00:00:06.378	51175	0.26946	0		3.90819	2581865
00:00:06.387	51185	0.26932	0		3.90616	2581418
00:00:06.398	51195	0.26928	0		3.90558	2581283
00:00:06.407	51205	0.26953	0		3.9092	2582105
00:00:06.417	51215	0.26958	0		3.90993	2582292
00:00:06.427	51225	0.26976	0		3.91254	2582887
00:00:06.437	51235	0.26949	0		3.90862	2581985
00:00:06.447	51245	0.26945	0		3.90804	2581833
00:00:06.457	51255	0.26963	0		3.91065	2582439
00:00:06.467	51265	0.26945	0		3.90804	2581847
00:00:06.477	51275	0.26987	0		3.91413	2583267
00:00:06.488	51285	0.26981	0		3.91326	2583054
00:00:06.497	51295	0.26979	0		3.91297	2582995
00:00:06.507	51305	0.26977	0		3.91268	2582921
00:00:06.517	51315	0.26986	0		3.91399	2583221
00:00:06.527	51325	0.27008	0		3.91718	2583947
00:00:06.537	51335	0.26981	0		3.91326	2583044
00:00:06.547	51345	0.26998	0		3.91573	2583613
00:00:06.557	51355	0.2699	0		3.91457	2583365
00:00:06.567	51365	0.26956	0		3.90964	2582230
00:00:06.577	51375	0.26979	0		3.91297	2582976
00:00:06.587	51385	0.26986	0		3.91399	2583216
00:00:06.597	51395	0.26974	0		3.91225	2582830
00:00:06.606	51405	0.26984	0		3.9137	2583157
00:00:06.617	51415	0.2699	0		3.91457	2583360
00:00:06.626	51425	0.26997	0		3.91558	2583591
00:00:06.636	51435	0.27001	0		3.91616	2583738
00:00:06.646	51445	0.26986	0		3.91399	2583238
00:00:06.656	51455	0.26982	0		3.91341	2583084
00:00:06.667	51465	0.26992	0		3.91486	2583422
00:00:06.677	51475	0.26994	0		3.91515	2583495
00:00:06.686	51485	0.26955	0		3.90949	2582177
00:00:06.697	51495	0.26995	0		3.91529	2583534
00:00:06.706	51505	0.26981	0		3.91326	2583062
00:00:06.716	51515	0.27007	0		3.91703	2583920
00:00:06.726	51525	0.26998	0		3.91573	2583640
00:00:06.736	51535	0.27021	0		3.91906	2584410
00:00:06.746	51545	0.2703	0		3.92037	2584699
00:00:06.756	51555	0.27067	0		3.92574	2585953
00:00:06.767	51565	0.27045	0		3.92254	2585202
00:00:06.776	51575	0.27068	0		3.92588	2585968
00:00:06.786	51585	0.27056	0		3.92414	2585580
00:00:06.796	51595	0.27049	0		3.92312	2585327
00:00:06.806	51605	0.27033	0		3.9208	2584805
00:00:06.816	51615	0.27091	0		3.92922	2586760
00:00:06.826	51625	0.27074	0		3.92675	2586178
00:00:06.836	51635	0.27083	0		3.92806	2586479
00:00:06.846	51645	0.27086	0		3.92849	2586569
00:00:06.856	51655	0.271	0		3.93052	2587063
00:00:06.866	51665	0.27115	0		3.9327	2587549
00:00:06.876	51675	0.27102	0		3.93081	2587105
00:00:06.886	51685	0.27077	0		3.92719	2586269
00:00:06.896	51695	0.27099	0		3.93038	2586997
00:00:06.906	51705	0.27116	0		3.93284	2587576
00:00:06.916	51715	0.27129	0		3.93473	2588025
00:00:06.926	51725	0.27143	0		3.93676	2588478
00:00:06.936	51735	0.27119	0		3.93328	2587694
00:00:06.946	51745	0.27109	0		3.93183	2587357
00:00:06.955	51755	0.2716	0		3.93922	2589077
00:00:06.966	51765	0.27157	0		3.93879	2588949
00:00:06.976	51775	0.27186	0		3.94299	2589945
00:00:06.986	51785	0.27171	0		3.94082	2589434
00:00:06.995	51795	0.27197	0		3.94459	2590301
00:00:07.005	51805	0.27152	0		3.93806	2588790
00:00:07.016	51815	0.27178	0		3.94183	2589661
00:00:07.026	51825	0.27206	0		3.9459	2590602
00:00:07.036	51835	0.2721	0		3.94648	2590732
00:00:07.045	51845	0.27189	0		3.94343	2590018
00:00:07.055	51855	0.27213	0		3.94691	2590825
00:00:07.066	51865	0.27237	0		3.95039	2591647
00:00:07.075	51875	0.27298	0		3.95924	2593679
00:00:07.086	51885	0.27248	0		3.95199	2592019
00:00:07.095	51895	0.27257	0		3.95329	2592307
00:00:07.105	51905	0.27235	0		3.9501	2591578
00:00:07.115	51915	0.27231	0		3.94952	2591443
00:00:07.125	51925	0.27239	0		3.95068	2591716
00:00:07.135	51935	0.27261	0		3.95387	2592456
00:00:07.145	51945	0.2725	0		3.95228	2592073
00:00:07.155	51955	0.27235	0		3.9501	2591578
00:00:07.165	51965	0.27235	0		3.9501	2591583
00:00:07.175	51975	0.27278	0		3.95634	2593015
00:00:07.185	51985	0.27253	0		3.95271	2592193
00:00:07.195	51995	0.27258	0		3.95344	2592344
00:00:07.205	52005	0.27279	0		3.95648	2593044
00:00:07.215	52015	0.27277	0		3.95619	2592985
00:00:07.225	52025	0.27299	0		3.95938	2593715
00:00:07.235	52035	0.27281	0		3.95677	2593113
00:00:07.245	52045	0.27289	0		3.95793	2593400
00:00:07.255	52055	0.27296	0		3.95895	2593621
00:00:07.265	52065	0.27309	0		3.96083	2594057
00:00:07.275	52075	0.27308	0		3.96069	2594033
00:00:07.285	52085	0.2734	0		3.96533	2595087
00:00:07.295	52095	0.27302	0		3.95982	2593830
00:00:07.304	52105	0.27312	0		3.96127	2594158
00:00:07.314	52115	0.27328	0		3.96359	2594705
00:00:07.325	52125	0.27311	0		3.96112	2594111
00:00:07.335	52135	0.27306	0		3.9604	2593967
00:00:07.345	52145	0.27323	0		3.96286	2594515
00:00:07.355	52155	0.27294	0		3.95866	2593547
00:00:07.365	52165	0.27293	0		3.95851	2593532
00:00:07.374	52175	0.27224	0		3.94851	2591193
00:00:07.384	52185	0.27229	0		3.94923	2591365
00:00:07.394	52195	0.27267	0		3.95474	2592647
00:00:07.404	52205	0.27262	0		3.95402	2592498
00:00:07.414	52215	0.27221	0		3.94807	2591095
00:00:07.424	52225	0.2723	0		3.94938	2591421
00:00:07.435	52235	0.27232	0		3.94967	2591492
00:00:07.444	52245	0.2723	0		3.94938	2591404
00:00:07.454	52255	0.27273	0		3.95561	2592846
00:00:07.464	52265	0.27245	0		3.95155	2591926
00:00:07.474	52275	0.27288	0		3.95779	2593349
00:00:07.484	52285	0.2729	0		3.95808	2593432
00:00:07.494	52295	0.27289	0		3.95793	2593398
00:00:07.504	52305	0.2728	0		3.95663	2593071
00:00:07.514	52315	0.27329	0		3.96374	2594747
00:00:07.523	52325	0.27341	0		3.96548	2595126
00:00:07.534	52335	0.27333	0		3.96432	2594867
00:00:07.544	52345	0.27357	0		3.9678	2595673
00:00:07.554	52355	0.27357	0		3.9678	2595678
00:00:07.564	52365	0.27363	0		3.96867	2595869
00:00:07.574	52375	0.274	0		3.97403	2597113
00:00:07.584	52385	0.27368	0		3.96939	2596042
00:00:07.593	52395	0.27406	0		3.9749	2597309
00:00:07.603	52405	0.27384	0		3.97171	2596573
00:00:07.614	52415	0.27425	0		3.97766	2597964
00:00:07.623	52425	0.27423	0		3.97737	2597873
00:00:07.633	52435	0.27414	0		3.97606	2597589
00:00:07.643	52445	0.27401	0		3.97418	2597137
00:00:07.653	52455	0.27403	0		3.97447	2597228
00:00:07.663	52465	0.27404	0		3.97461	2597233
00:00:07.673	52475	0.27392	0		3.97287	2596834
00:00:07.684	52485	0.27385	0		3.97186	2596602
00:00:07.693	52495	0.2739	0		3.97258	2596770
00:00:07.703	52505	0.27402	0		3.97432	2597181
00:00:07.713	52515	0.27376	0		3.97055	2596323
00:00:07.723	52525	0.27439	0		3.97969	2598427
00:00:07.733	52535	0.27427	0		3.97795	2598013
00:00:07.743	52545	0.27463	0		3.98317	2599227
00:00:07.753	52555	0.27479	0		3.98549	2599754
00:00:07.763	52565	0.27437	0		3.9794	2598364
00:00:07.773	52575	0.27434	0		3.97896	2598246
00:00:07.783	52585	0.27446	0		3.9807	2598648
00:00:07.793	52595	0.2742	0		3.97693	2597795
00:00:07.803	52605	0.27446	0		3.9807	2598645
00:00:07.813	52615	0.27438	0		3.97954	2598376
00:00:07.823	52625	0.27483	0		3.98607	2599913
00:00:07.833	52635	0.27467	0		3.98375	2599357
00:00:07.843	52645	0.27478	0		3.98535	2599715
00:00:07.853	52655	0.27483	0		3.98607	2599909
00:00:07.863	52665	0.27475	0		3.98491	2599625
00:00:07.873	52675	0.27511	0		3.99013	2600840
00:00:07.882	52685	0.27502	0		3.98883	2600541
00:00:07.893	52695	0.27496	0		3.98796	2600345
00:00:07.902	52705	0.27479	0		3.98549	2599754
00:00:07.913	52715	0.27483	0		3.98607	2599891
00:00:07.922	52725	0.27541	0		3.99448	2601849
00:00:07.933	52735	0.27554	0		3.99637	2602270
00:00:07.942	52745	0.27504	0		3.98912	2600600
00:00:07.952	52755	0.27511	0		3.99013	2600850
00:00:07.962	52765	0.2754	0		3.99434	2601802
00:00:07.972	52775	0.27511	0		3.99013	2600840
00:00:07.982	52785	0.27524	0		3.99202	2601282
00:00:07.992	52795	0.27527	0		3.99245	2601380
00:00:08.002	52805	0.27537	0		3.9939	2601702
00:00:08.012	52815	0.27498	0		3.98825	2600417
00:00:08.022	52825	0.27488	0		3.9868	2600063
00:00:08.032	52835	0.27453	0		3.98172	2598904
00:00:08.042	52845	0.27454	0		3.98187	2598930
00:00:08.052	52855	0.27432	0		3.97867	2598200
00:00:08.062	52865	0.27394	0		3.97316	2596914
00:00:08.072	52875	0.27427	0		3.97795	2598010
00:00:08.082	52885	0.27433	0		3.97882	2598227
00:00:08.092	52895	0.27415	0		3.97621	2597631
00:00:08.102	52905	0.27412	0		3.97577	2597515
00:00:08.112	52915	0.27427	0		3.97795	2598008
00:00:08.122	52925	0.27448	0		3.98099	2598736
00:00:08.132	52935	0.27434	0		3.97896	2598263
00:00:08.141	52945	0.27411	0		3.97563	2597466
00:00:08.152	52955	0.2742	0		3.97693	2597800
00:00:08.162	52965	0.27427	0		3.97795	2598020
00:00:08.171	52975	0.27411	0		3.97563	2597484
00:00:08.182	52985	0.27414	0		3.97606	2597586
00:00:08.192	52995	0.27429	0		3.97824	2598081
00:00:08.202	53005	0.27439	0		3.97969	2598418
00:00:08.212	53015	0.27433	0		3.97882	2598224
00:00:08.222	53025	0.27436	0		3.97925	2598307
00:00:08.232	53035	0.27425	0		3.97766	2597939
00:00:08.241	53045	0.27496	0		3.98796	2600322
00:00:08.252	53055	0.2748	0		3.98564	2599786
00:00:08.261	53065	0.27473	0		3.98462	2599568
00:00:08.271	53075	0.27505	0		3.98926	2600639
00:00:08.282	53085	0.27529	0		3.99274	2601439
00:00:08.291	53095	0.27496	0		3.98796	2600325
00:00:08.301	53105	0.27506	0		3.98941	2600654
00:00:08.311	53115	0.27517	0		3.991	2601049
00:00:08.321	53125	0.27516	0		3.99086	2601020
00:00:08.331	53135	0.27486	0		3.98651	2599994
00:00:08.341	53145	0.27522	0		3.99173	2601206
00:00:08.351	53155	0.27512	0		3.99028	2600877
00:00:08.361	53165	0.27561	0		3.99738	2602503
00:00:08.371	53175	0.2754	0		3.99434	2601812
00:00:08.381	53185	0.27568	0		3.9984	2602739
00:00:08.391	53195	0.27542	0		3.99463	2601878
00:00:08.401	53205	0.27577	0		3.9997	2603037
00:00:08.411	53215	0.27616	0		4.00536	2604362
00:00:08.421	53225	0.27655	0		4.01102	2605662
00:00:08.431	53235	0.27627	0		4.00696	2604715
00:00:08.440	53245	0.2766	0		4.01174	2605850
00:00:08.451	53255	0.27667	0		4.01276	2606063
00:00:08.461	53265	0.27655	0		4.01102	2605686
00:00:08.471	53275	0.27667	0		4.01276	2606073
00:00:08.481	53285	0.27658	0		4.01145	2605784
00:00:08.491	53295	0.27637	0		4.00841	2605063
00:00:08.501	53305	0.27691	0		4.01624	2606878
00:00:08.511	53315	0.27647	0		4.00986	2605417
00:00:08.521	53325	0.27654	0		4.01087	2605623
00:00:08.530	53335	0.27646	0		4.00971	2605358
00:00:08.540	53345	0.27668	0		4.0129	2606098
00:00:08.550	53355	0.2764	0		4.00884	2605161
00:00:08.560	53365	0.27677	0		4.01421	2606405
00:00:08.570	53375	0.27612	0		4.00478	2604220
00:00:08.580	53385	0.27673	0		4.01363	2606287
00:00:08.591	53395	0.27695	0		4.01682	2607011
00:00:08.600	53405	0.27665	0		4.01247	2606014
00:00:08.610	53415	0.2769	0		4.01609	2606854
00:00:08.620	53425	0.27746	0		4.02422	2608729
00:00:08.630	53435	0.27742	0		4.02364	2608595
00:00:08.640	53445	0.27772	0		4.02799	2609585
00:00:08.651	53455	0.27741	0		4.02349	2608543
00:00:08.660	53465	0.27747	0		4.02436	2608749
00:00:08.670	53475	0.2775	0		4.0248	2608863
00:00:08.680	53485	0.27784	0		4.02973	2610012
00:00:08.690	53495	0.27742	0		4.02364	2608587
00:00:08.700	53505	0.27775	0		4.02842	2609704
00:00:08.710	53515	0.27789	0		4.03045	2610159
00:00:08.720	53525	0.27784	0		4.02973	2610000
00:00:08.730	53535	0.27794	0		4.03118	2610344
00:00:08.740	53545	0.27786	0		4.03002	2610068
00:00:08.750	53555	0.27771	0		4.02784	2609568
00:00:08.760	53565	0.27795	0		4.03132	2610351
00:00:08.770	53575	0.27788	0		4.03031	2610120
00:00:08.780	53585	0.27809	0		4.03335	2610826
00:00:08.790	53595	0.27799	0		4.0319	2610513
00:00:08.800	53605	0.27828	0		4.03611	2611471
00:00:08.809	53615	0.27808	0		4.03321	2610807
00:00:08.820	53625	0.27879	0		4.04351	2613185
00:00:08.830	53635	0.27822	0		4.03524	2611263
00:00:08.839	53645	0.27832	0		4.03669	2611623
00:00:08.849	53655	0.27805	0		4.03277	2610701
00:00:08.859	53665	0.27835	0		4.03712	2611694
00:00:08.869	53675	0.2778	0		4.02915	2609872
00:00:08.879	53685	0.278	0		4.03205	2610535
00:00:08.889	53695	0.27802	0		4.03234	2610608
00:00:08.899	53705	0.27849	0		4.03916	2612185
00:00:08.909	53715	0.27809	0		4.03335	2610846
00:00:08.919	53725	0.27865	0		4.04148	2612717
00:00:08.930	53735	0.27826	0		4.03582	2611398
00:00:08.939	53745	0.27884	0		4.04423	2613357
00:00:08.949	53755	0.2786	0		4.04075	2612543
00:00:08.959	53765	0.27906	0		4.04742	2614100
00:00:08.969	53775	0.27834	0		4.03698	2611662
00:00:08.979	53785	0.27928	0		4.05061	2614831
00:00:08.989	53795	0.27853	0		4.03973	2612312
00:00:08.999	53805	0.27876	0		4.04307	2613080
00:00:09.009	53815	0.27839	0		4.0377	2611857
00:00:09.019	53825	0.27863	0		4.04119	2612656
00:00:09.029	53835	0.27857	0		4.04032	2612438
00:00:09.039	53845	0.27874	0		4.04278	2613011
00:00:09.049	53855	0.27851	0		4.03944	2612234
00:00:09.059	53865	0.27858	0		4.04046	2612477
00:00:09.069	53875	0.27837	0		4.03741	2611765
00:00:09.079	53885	0.27891	0		4.04525	2613585
00:00:09.088	53895	0.27849	0		4.03916	2612173
00:00:09.099	53905	0.27842	0		4.03814	2611928
00:00:09.108	53915	0.27847	0		4.03887	2612128
00:00:09.119	53925	0.27899	0		4.04641	2613852
00:00:09.129	53935	0.27884	0		4.04423	2613357
00:00:09.138	53945	0.27884	0		4.04423	2613350
00:00:09.148	53955	0.27858	0		4.04046	2612477
00:00:09.158	53965	0.27879	0		4.04351	2613200
00:00:09.168	53975	0.27879	0		4.04351	2613175
00:00:09.179	53985	0.2788	0		4.04365	2613227
00:00:09.188	53995	0.27859	0		4.04061	2612507
00:00:09.198	54005	0.27891	0		4.04525	2613597
00:00:09.208	54015	0.2786	0		4.04075	2612565
00:00:09.218	54025	0.27924	0		4.05003	2614682
00:00:09.229	54035	0.27929	0		4.05076	2614870
00:00:09.238	54045	0.27915	0		4.04873	2614397
00:00:09.249	54055	0.27923	0		4.04989	2614670
00:00:09.258	54065	0.27966	0		4.05612	2616097
00:00:09.268	54075	0.27975	0		4.05743	2616410
00:00:09.278	54085	0.27982	0		4.05844	2616648
00:00:09.288	54095	0.28003	0		4.06149	2617347
00:00:09.298	54105	0.28031	0		4.06555	2618296
00:00:09.308	54115	0.28023	0		4.06439	2618007
00:00:09.318	54125	0.28039	0		4.06671	2618568
00:00:09.328	54135	0.28053	0		4.06874	2619032
00:00:09.338	54145	0.28031	0		4.06555	2618292
00:00:09.348	54155	0.28043	0		4.06729	2618701
00:00:09.358	54165	0.28074	0		4.07179	2619714
00:00:09.368	54175	0.28021	0		4.0641	2617960
00:00:09.378	54185	0.28039	0		4.06671	2618546
00:00:09.388	54195	0.28032	0		4.0657	2618336
00:00:09.398	54205	0.28014	0		4.06309	2617727
00:00:09.409	54215	0.28021	0		4.0641	2617943
00:00:09.417	54225	0.28004	0		4.06164	2617393
00:00:09.427	54235	0.27998	0		4.06077	2617170
00:00:09.438	54245	0.28034	0		4.06599	2618372
00:00:09.448	54255	0.28006	0		4.06193	2617462
00:00:09.457	54265	0.28009	0		4.06236	2617539
00:00:09.468	54275	0.28002	0		4.06135	2617298
00:00:09.478	54285	0.28024	0		4.06454	2618048
00:00:09.488	54295	0.28031	0		4.06555	2618282
00:00:09.497	54305	0.28042	0		4.06715	2618647
00:00:09.507	54315	0.28011	0		4.06265	2617610
00:00:09.518	54325	0.28027	0		4.06497	2618164
00:00:09.527	54335	0.28033	0		4.06584	2618365
00:00:09.537	54345	0.2805	0		4.06831	2618933
00:00:09.547	54355	0.28018	0		4.06367	2617845
00:00:09.557	54365	0.28081	0		4.0728	2619956
00:00:09.567	54375	0.28097	0		4.07512	2620486
00:00:09.577	54385	0.2813	0		4.07991	2621602
00:00:09.587	54395	0.28158	0		4.08397	2622538
00:00:09.597	54405	0.28198	0		4.08977	2623882
00:00:09.607	54415	0.2822	0		4.09296	2624615
00:00:09.617	54425	0.28288	0		4.10283	2626904
00:00:09.627	54435	0.28299	0		4.10442	2627267
00:00:09.637	54445	0.28358	0		4.11298	2629253
00:00:09.647	54455	0.28402	0		4.11936	2630739
00:00:09.657	54465	0.28437	0		4.12444	2631902
00:00:09.667	54475	0.28491	0		4.13227	2633711
00:00:09.677	54485	0.28568	0		4.14344	2636309
00:00:09.687	54495	0.28614	0		4.15011	2637863
00:00:09.697	54505	0.28681	0		4.15983	2640080
00:00:09.706	54515	0.28701	0		4.16273	2640757
00:00:09.717	54525	0.28775	0		4.17346	2643249
00:00:09.727	54535	0.28845	0		4.18361	2645603
00:00:09.736	54545	0.28899	0		4.19144	2647428
00:00:09.747	54555	0.28981	0		4.20334	2650164
00:00:09.756	54565	0.29054	0		4.21393	2652600
00:00:09.766	54575	0.29137	0		4.22596	2655381
00:00:09.777	54585	0.29228	0		4.23916	2658439
00:00:09.786	54595	0.29357	0		4.25787	2662773
00:00:09.796	54605	0.29476	0		4.27513	2666770
00:00:09.806	54615	0.29569	0		4.28862	2669909
00:00:09.816	54625	0.29696	0		4.30704	2674142
00:00:09.826	54635	0.29816	0		4.32444	2678193
00:00:09.836	54645	0.29896	0		4.33605	2680849
00:00:09.846	54655	0.30004	0		4.35171	2684493
00:00:09.856	54665	0.30137	0		4.371	2688954
00:00:09.866	54675	0.30255	0		4.38812	2692919
00:00:09.876	54685	0.30366	0		4.40421	2696640
00:00:09.886	54695	0.30474	0		4.41988	2700255
00:00:09.896	54705	0.30591	0		4.43685	2704182
00:00:09.908	54715	0.30679	0		4.44961	2707129
00:00:09.916	54725	0.30833	0		4.47195	2712302
00:00:09.926	54735	0.30909	0		4.48297	2714842
00:00:09.936	54745	0.30987	0		4.49428	2717476
00:00:09.946	54755	0.31083	0		4.50821	2720694
00:00:09.956	54765	0.31166	0		4.52024	2723488
00:00:09.966	54775	0.31251	0		4.53257	2726315
00:00:09.976	54785	0.31344	0		4.54606	2729454
00:00:09.986	54795	0.31445	0		4.56071	2732842
00:00:09.996	54805	0.31567	0		4.57841	2736944
00:00:10.006	54815	0.31655	0		4.59117	2739895
00:00:10.016	54825	0.31768	0		4.60756	2743664
00:00:10.026	54835	0.31893	0		4.62569	2747875
00:00:10.036	54845	0.32053	0		4.64889	2753244
00:00:10.046	54855	0.32139	0		4.66137	2756121
00:00:10.056	54865	0.32273	0		4.6808	2760635
00:00:10.066	54875	0.32372	0		4.69516	2763956
00:00:10.076	54885	0.32544	0		4.72011	2769717
00:00:10.086	54895	0.32692	0		4.74157	2774683
00:00:10.095	54905	0.32903	0		4.77218	2781757
00:00:10.105	54915	0.33103	0		4.80118	2788475
00:00:10.115	54925	0.33264	0		4.82453	2793890
00:00:10.125	54935	0.33446	0		4.85093	2799997
00:00:10.135	54945	0.33641	0		4.87921	2806521
00:00:10.145	54955	0.33798	0		4.90198	2811783
00:00:10.155	54965	0.33955	0		4.92476	2817071
00:00:10.165	54975	0.34128	0		4.94985	2822881
00:00:10.175	54985	0.34291	0		4.97349	2828338
00:00:10.185	54995	0.34463	0		4.99843	2834097
00:00:10.195	55005	0.34657	0		5.02657	2840626
00:00:10.205	55015	0.34844	0		5.05369	2846903
00:00:10.215	55025	0.35075	0		5.0872	2854650
00:00:10.225	55035	0.35281	0		5.11707	2861543
00:00:10.235	55045	0.35562	0		5.15783	2870978
00:00:10.245	55055	0.35837	0		5.19772	2880209
00:00:10.255	55065	0.3619	0		5.24891	2892047
00:00:10.265	55075	0.36494	0		5.29301	2902248
00:00:10.275	55085	0.36917	0		5.35436	2916446
00:00:10.285	55095	0.37346	0		5.41658	2930841
00:00:10.295	55105	0.37841	0		5.48837	2947441
00:00:10.305	55115	0.38383	0		5.56698	2965626
00:00:10.315	55125	0.39012	0		5.65821	2986754
00:00:10.325	55135	0.39719	0		5.76075	3010474
00:00:10.335	55145	0.40456	0		5.86765	3035211
00:00:10.344	55155	0.41316	0		5.99238	3064058
00:00:10.354	55165	0.42246	0		6.12726	3095254
00:00:10.365	55175	0.43189	0		6.26403	3126920
00:00:10.375	55185	0.44204	0		6.41125	3160970
00:00:10.384	55195	0.45176	0		6.55222	3193586
00:00:10.395	55205	0.46151	0		6.69363	3226288
00:00:10.406	55215	0.47087	0		6.82939	3257687
00:00:10.414	55225	0.48013	0		6.9637	3288759
00:00:10.424	55235	0.48888	0		7.0906	3318131
00:00:10.434	55245	0.49775	0		7.21925	3347909
00:00:10.444	55255	0.50666	0		7.34848	3377806
00:00:10.454	55265	0.51539	0		7.4751	3407083
00:00:10.465	55275	0.52428	0		7.60404	3436924
00:00:10.474	55285	0.53207	0		7.71702	3463055
00:00:10.484	55295	0.5397	0		7.82768	3488658
00:00:10.494	55305	0.5469	0		7.93211	3512829
00:00:10.504	55315	0.55404	0		8.03567	3536773
00:00:10.514	55325	0.5604	0		8.12791	3558108
00:00:10.524	55335	0.56622	0		8.21232	3577633
00:00:10.534	55345	0.57134	0		8.28658	3594823
00:00:10.544	55355	0.57608	0		8.35533	3610715
00:00:10.554	55365	0.5807	0		8.42234	3626241
00:00:10.564	55375	0.58482	0		8.48209	3640038
00:00:10.574	55385	0.58893	0		8.54171	3653828
00:00:10.584	55395	0.59276	0		8.59725	3666681
00:00:10.594	55405	0.59648	0		8.65121	3679160
00:00:10.604	55415	0.60037	0		8.70763	3692221
00:00:10.614	55425	0.60378	0		8.75709	3703686
00:00:10.623	55435	0.60664	0		8.79857	3713273
00:00:10.634	55445	0.61042	0		8.85339	3725968
00:00:10.644	55455	0.61367	0		8.90053	3736859
00:00:10.654	55465	0.61655	0		8.9423	3746509
00:00:10.663	55475	0.61977	0		8.989	3757326
00:00:10.674	55485	0.6226	0		9.03005	3766832
00:00:10.684	55495	0.625	0		9.06486	3774890
00:00:10.693	55505	0.62745	0		9.10039	3783090
00:00:10.703	55515	0.62985	0		9.1352	3791147
00:00:10.713	55525	0.63182	0		9.16377	3797750
00:00:10.723	55535	0.63355	0		9.18886	3803559
00:00:10.733	55545	0.63491	0		9.20859	3808131
00:00:10.743	55555	0.63627	0		9.22831	3812702
00:00:10.753	55565	0.63718	0		9.24151	3815752
00:00:10.763	55575	0.63857	0		9.26167	3820395
00:00:10.773	55585	0.63939	0		9.27357	3823158
00:00:10.784	55595	0.6404	0		9.28821	3826564
00:00:10.793	55605	0.64177	0		9.30808	3831138
00:00:10.803	55615	0.64276	0		9.32244	3834478
00:00:10.813	55625	0.64389	0		9.33883	3838252
00:00:10.823	55635	0.64516	0		9.35725	3842532
00:00:10.833	55645	0.64586	0		9.3674	3844858
00:00:10.843	55655	0.64666	0		9.37901	3847545
00:00:10.853	55665	0.64735	0		9.38902	3849862
00:00:10.863	55675	0.64718	0		9.38655	3849281
00:00:10.873	55685	0.64748	0		9.3909	3850299
00:00:10.883	55695	0.64718	0		9.38655	3849283
00:00:10.893	55705	0.64677	0		9.3806	3847906
00:00:10.903	55715	0.64648	0		9.3764	3846964
00:00:10.913	55725	0.64588	0		9.36769	3844927
00:00:10.923	55735	0.64547	0		9.36175	3843551
00:00:10.932	55745	0.64462	0		9.34942	3840721
00:00:10.943	55755	0.64426	0		9.3442	3839484
00:00:10.952	55765	0.64391	0		9.33912	3838323
00:00:10.963	55775	0.64358	0		9.33434	3837234
00:00:10.972	55785	0.64352	0		9.33347	3837018
00:00:10.983	55795	0.64328	0		9.32999	3836221
00:00:10.992	55805	0.64307	0		9.32694	3835491
00:00:11.003	55815	0.6424	0		9.31722	3833242
00:00:11.012	55825	0.6414	0		9.30272	3829907
00:00:11.022	55835	0.64045	0		9.28894	3826709
00:00:11.033	55845	0.63859	0		9.26196	3820466
00:00:11.042	55855	0.63701	0		9.23905	3815169
00:00:11.052	55865	0.63493	0		9.20888	3808202
00:00:11.062	55875	0.63307	0		9.1819	3801962
00:00:11.072	55885	0.63188	0		9.16464	3797969
00:00:11.082	55895	0.63084	0		9.14956	3794485
00:00:11.092	55905	0.62996	0		9.1368	3791510
00:00:11.102	55915	0.62955	0		9.13085	3790129
00:00:11.112	55925	0.62948	0		9.12983	3789913
00:00:11.122	55935	0.62877	0		9.11954	3787517
00:00:11.132	55945	0.6287	0		9.11852	3787299
00:00:11.142	55955	0.62901	0		9.12302	3788315
00:00:11.152	55965	0.62868	0		9.11823	3787228
00:00:11.162	55975	0.62916	0		9.12519	3788823
00:00:11.172	55985	0.6297	0		9.13302	3790637
00:00:11.182	55995	0.62974	0		9.1336	3790781
00:00:11.192	56005	0.62974	0		9.1336	3790784
00:00:11.202	56015	0.62963	0		9.13201	3790420
00:00:11.212	56025	0.62849	0		9.11547	3786573
00:00:11.222	56035	0.62676	0		9.09038	3780767
00:00:11.232	56045	0.62464	0		9.05963	3773655
00:00:11.242	56055	0.62185	0		9.01917	3764292
00:00:11.252	56065	0.61871	0		8.97363	3753770
00:00:11.262	56075	0.61443	0		8.91155	3739401
00:00:11.272	56085	0.6101	0		8.84875	3724884
00:00:11.282	56095	0.60552	0		8.78232	3709493
00:00:11.291	56105	0.60075	0		8.71314	3693520
00:00:11.301	56115	0.59656	0		8.65237	3679450
00:00:11.311	56125	0.59273	0		8.59682	3666605
00:00:11.321	56135	0.58865	0		8.53764	3652891
00:00:11.332	56145	0.58551	0		8.4921	3642368
00:00:11.341	56155	0.58309	0		8.457	3634233
00:00:11.352	56165	0.58105	0		8.42741	3627404
00:00:11.362	56175	0.57937	0		8.40305	3621759
00:00:11.371	56185	0.57805	0		8.3839	3617330
00:00:11.381	56195	0.57818	0		8.38579	3617762
00:00:11.391	56205	0.57835	0		8.38826	3618343
00:00:11.401	56215	0.57904	0		8.39826	3620669
00:00:11.411	56225	0.58023	0		8.41552	3624664
00:00:11.421	56235	0.58205	0		8.44192	3630751
00:00:11.431	56245	0.58404	0		8.47078	3637433
00:00:11.441	56255	0.58696	0		8.51313	3647233
00:00:11.451	56265	0.58917	0		8.54519	3654633
00:00:11.461	56275	0.59204	0		8.58681	3664278
00:00:11.471	56285	0.5941	0		8.61669	3671174
00:00:11.481	56295	0.59589	0		8.64265	3677193
00:00:11.491	56305	0.59675	0		8.65512	3680098
00:00:11.501	56315	0.59732	0		8.66339	3681989
00:00:11.511	56325	0.59794	0		8.67238	3684087
00:00:11.521	56335	0.59749	0		8.66586	3682568
00:00:11.531	56345	0.59749	0		8.66586	3682568
00:00:11.540	56355	0.59725	0		8.66238	3681769
00:00:11.551	56365	0.59686	0		8.65672	3680468
00:00:11.561	56375	0.59712	0		8.66049	3681337
00:00:11.570	56385	0.59652	0		8.65179	3679305
00:00:11.581	56395	0.59652	0		8.65179	3679305
00:00:11.590	56405	0.59645	0		8.65077	3679072
00:00:11.600	56415	0.5968	0		8.65585	3680248
00:00:11.611	56425	0.59704	0		8.65933	3681052
00:00:11.620	56435	0.59756	0		8.66687	3682785
00:00:11.630	56445	0.59799	0		8.67311	3684240
00:00:11.640	56455	0.59857	0		8.68152	3686190
00:00:11.650	56465	0.59784	0		8.67093	3683735
00:00:11.660	56475	0.5981	0		8.6747	3684603
00:00:11.670	56485	0.59751	0		8.66615	3682649
00:00:11.680	56495	0.59745	0		8.66528	3682431
00:00:11.690	56505	0.597	0		8.65875	3680905
00:00:11.700	56515	0.59693	0		8.65774	3680682
00:00:11.710	56525	0.59609	0		8.64555	3677853
00:00:11.720	56535	0.59557	0		8.63801	3676111
00:00:11.730	56545	0.59472	0		8.62568	3673281
00:00:11.740	56555	0.59425	0		8.61887	3671689
00:00:11.750	56565	0.59383	0		8.61277	3670300
00:00:11.760	56575	0.59399	0		8.6151	3670813
00:00:11.770	56585	0.59353	0		8.60842	3669286
00:00:11.780	56595	0.59416	0		8.61756	3671397
00:00:11.790	56605	0.59503	0		8.63018	3674302
00:00:11.800	56615	0.59641	0		8.65019	3678944
00:00:11.810	56625	0.59762	0		8.66774	3683008
00:00:11.820	56635	0.60007	0		8.70328	3691208
00:00:11.830	56645	0.60156	0		8.72489	3696214
00:00:11.839	56655	0.60355	0		8.75375	3702890
00:00:11.850	56665	0.60456	0		8.7684	3706304
00:00:11.860	56675	0.60556	0		8.7829	3709634
00:00:11.870	56685	0.60543	0		8.78102	3709207
00:00:11.880	56695	0.60521	0		8.77783	3708485
00:00:11.889	56705	0.60459	0		8.76883	3706377
00:00:11.899	56715	0.6037	0		8.75593	3703396
00:00:11.910	56725	0.6018	0		8.72837	3697013
00:00:11.919	56735	0.59933	0		8.69254	3688742
00:00:11.930	56745	0.596	0		8.64425	3677570
00:00:11.939	56755	0.59195	0		8.58551	3663992
00:00:11.949	56765	0.58707	0		8.51473	3647591
00:00:11.959	56775	0.58225	0		8.44482	3631421
00:00:11.970	56785	0.5758	0		8.35127	3609795
00:00:11.980	56795	0.56922	0		8.25584	3587722
00:00:11.989	56805	0.56297	0		8.16519	3566749
00:00:11.999	56815	0.55753	0		8.08629	3548472
00:00:12.009	56825	0.55156	0		7.9997	3528446
00:00:12.019	56835	0.54829	0		7.95227	3517469
00:00:12.029	56845	0.54554	0		7.91239	3508261
00:00:12.039	56855	0.54459	0		7.89861	3505051
00:00:12.049	56865	0.54466	0		7.89962	3505287
00:00:12.059	56875	0.54691	0		7.93226	3512837
00:00:12.069	56885	0.55049	0		7.98418	3524873
00:00:12.079	56895	0.55545	0		8.05612	3541496
00:00:12.089	56905	0.56046	0		8.12878	3558328
00:00:12.099	56915	0.56652	0		8.21668	3578656
00:00:12.109	56925	0.57143	0		8.28789	3595136
00:00:12.119	56935	0.57651	0		8.36157	3612177
00:00:12.129	56945	0.57998	0		8.4119	3623797
00:00:12.139	56955	0.58255	0		8.44917	3632425
00:00:12.149	56965	0.58402	0		8.47049	3637359
00:00:12.158	56975	0.5848	0		8.4818	3639982
00:00:12.168	56985	0.58495	0		8.48398	3640483
00:00:12.179	56995	0.58404	0		8.47078	3637440
00:00:12.189	57005	0.58311	0		8.45729	3634307
00:00:12.198	57015	0.58207	0		8.44221	3630830
00:00:12.208	57025	0.58006	0		8.41306	3624085
00:00:12.218	57035	0.57878	0		8.39449	3619786
00:00:12.229	57045	0.57757	0		8.37694	3615735
00:00:12.238	57055	0.57649	0		8.36128	3612104
00:00:12.248	57065	0.57478	0		8.33648	3606372
00:00:12.258	57075	0.57459	0		8.33372	3605720
00:00:12.268	57085	0.57396	0		8.32458	3603607
00:00:12.278	57095	0.57361	0		8.31951	3602441
00:00:12.288	57105	0.57366	0		8.32023	3602589
00:00:12.298	57115	0.57502	0		8.33996	3607152
00:00:12.308	57125	0.57647	0		8.36099	3612028
00:00:12.318	57135	0.57911	0		8.39928	3620888
00:00:12.328	57145	0.58123	0		8.43003	3627996
00:00:12.338	57155	0.58367	0		8.46542	3636194
00:00:12.348	57165	0.5849	0		8.48326	3640337
00:00:12.358	57175	0.58643	0		8.50545	3645471
00:00:12.368	57185	0.58741	0		8.51966	3648754
00:00:12.378	57195	0.5881	0		8.52967	3651072
00:00:12.388	57205	0.58826	0		8.53199	3651589
00:00:12.398	57215	0.58836	0		8.53344	3651946
00:00:12.408	57225	0.58826	0		8.53199	3651581
00:00:12.418	57235	0.58843	0		8.53445	3652165
00:00:12.428	57245	0.58858	0		8.53663	3652678
00:00:12.438	57255	0.58882	0		8.54011	3653475
00:00:12.448	57265	0.58951	0		8.55012	3655799
00:00:12.458	57275	0.5907	0		8.56738	3659786
00:00:12.468	57285	0.59159	0		8.58029	3662768
00:00:12.477	57295	0.59243	0		8.59247	3665579
00:00:12.488	57305	0.59276	0		8.59725	3666686
00:00:12.498	57315	0.59386	0		8.61321	3670386
00:00:12.508	57325	0.59466	0		8.62481	3673061
00:00:12.518	57335	0.59535	0		8.63482	3675386
00:00:12.528	57345	0.59606	0		8.64512	3677782
00:00:12.537	57355	0.59719	0		8.66151	3681553
00:00:12.547	57365	0.5976	0		8.66745	3682934
00:00:12.557	57375	0.59896	0		8.68718	3687513
00:00:12.567	57385	0.59946	0		8.69443	3689179
00:00:12.578	57395	0.60044	0		8.70864	3692448
00:00:12.587	57405	0.60041	0		8.70821	3692371
00:00:12.597	57415	0.6013	0		8.72112	3695345
00:00:12.607	57425	0.60156	0		8.72489	3696219
00:00:12.617	57435	0.60212	0		8.73301	3698103
00:00:12.627	57445	0.60266	0		8.74084	3699919
00:00:12.637	57455	0.60314	0		8.7478	3701512
00:00:12.647	57465	0.60361	0		8.75462	3703102
00:00:12.657	57475	0.60428	0		8.76434	3705364
00:00:12.667	57485	0.60385	0		8.7581	3703909
00:00:12.677	57495	0.60465	0		8.7697	3706596
00:00:12.687	57505	0.60476	0		8.7713	3706959
00:00:12.697	57515	0.60549	0		8.78189	3709425
00:00:12.707	57525	0.60608	0		8.79044	3711385
00:00:12.717	57535	0.60731	0		8.80828	3715525
00:00:12.727	57545	0.60787	0		8.81641	3717405
00:00:12.737	57555	0.60874	0		8.82902	3720313
00:00:12.747	57565	0.60948	0		8.83976	3722781
00:00:12.756	57575	0.60978	0		8.84411	3723792
00:00:12.767	57585	0.61001	0		8.84745	3724589
00:00:12.777	57595	0.61003	0		8.84773	3724655
00:00:12.787	57605	0.60947	0		8.83961	3722779
00:00:12.797	57615	0.60861	0		8.82714	3719873
00:00:12.806	57625	0.60735	0		8.80886	3715664
00:00:12.816	57635	0.60539	0		8.78044	3709064
00:00:12.827	57645	0.60333	0		8.75056	3702167
00:00:12.837	57655	0.60095	0		8.71604	3694185
00:00:12.847	57665	0.59795	0		8.67253	3684095
00:00:12.856	57675	0.59541	0		8.63569	3675600
00:00:12.866	57685	0.59217	0		8.5887	3664720
00:00:12.876	57695	0.58949	0		8.54983	3655720
00:00:12.887	57705	0.58555	0		8.49268	3642512
00:00:12.896	57715	0.58218	0		8.4438	3631193
00:00:12.906	57725	0.57831	0		8.38768	3618196
00:00:12.916	57735	0.57453	0		8.33285	3605508
00:00:12.927	57745	0.57061	0		8.276	3592367
00:00:12.936	57755	0.56704	0		8.22422	3580386
00:00:12.946	57765	0.56312	0		8.16736	3567252
00:00:12.956	57775	0.5594	0		8.11341	3554772
00:00:12.966	57785	0.55593	0		8.06308	3543099
00:00:12.976	57795	0.55233	0		8.01087	3531042
00:00:12.986	57805	0.54922	0		7.96576	3520600
00:00:12.996	57815	0.54589	0		7.91746	3509429
00:00:13.006	57825	0.54293	0		7.87453	3499482
00:00:13.016	57835	0.54066	0		7.84161	3491862
00:00:13.026	57845	0.53832	0		7.80767	3484033
00:00:13.037	57855	0.5362	0		7.77692	3476925
00:00:13.046	57865	0.5343	0		7.74936	3470536
00:00:13.056	57875	0.53268	0		7.72587	3465090
00:00:13.066	57885	0.53094	0		7.70063	3459248
00:00:13.076	57895	0.53028	0		7.69106	3457047
00:00:13.086	57905	0.52936	0		7.67772	3453970
00:00:13.096	57915	0.529	0		7.67249	3452744
00:00:13.106	57925	0.52841	0		7.66394	3450783
00:00:13.116	57935	0.52833	0		7.66278	3450492
00:00:13.126	57945	0.5288	0		7.66959	3452096
00:00:13.136	57955	0.53056	0		7.69512	3457970
00:00:13.146	57965	0.53285	0		7.72833	3465676
00:00:13.156	57975	0.53595	0		7.7733	3476059
00:00:13.165	57985	0.54046	0		7.83871	3491205
00:00:13.175	57995	0.54529	0		7.90876	3507398
00:00:13.185	58005	0.55063	0		7.98621	3525317
00:00:13.195	58015	0.55607	0		8.06511	3543599
00:00:13.205	58025	0.56036	0		8.12733	3557972
00:00:13.215	58035	0.56451	0		8.18752	3571892
00:00:13.225	58045	0.56754	0		8.23147	3582066
00:00:13.235	58055	0.57009	0		8.26845	3590637
00:00:13.245	58065	0.57184	0		8.29384	3596506
00:00:13.255	58075	0.5732	0		8.31356	3601077
00:00:13.265	58085	0.57439	0		8.33082	3605064
00:00:13.275	58095	0.5756	0		8.34837	3609127
00:00:13.285	58105	0.57617	0		8.35664	3611012
00:00:13.295	58115	0.57764	0		8.37796	3615946
00:00:13.305	58125	0.57809	0		8.38448	3617472
00:00:13.315	58135	0.57965	0		8.40711	3622688
00:00:13.325	58145	0.58049	0		8.41929	3625515
00:00:13.335	58155	0.58173	0		8.43728	3629667
00:00:13.345	58165	0.58235	0		8.44627	3631770
00:00:13.355	58175	0.58291	0		8.45439	3633658
00:00:13.365	58185	0.58278	0		8.45251	3633200
00:00:13.375	58195	0.58317	0		8.45816	3634532
00:00:13.385	58205	0.58337	0		8.46106	3635181
00:00:13.395	58215	0.58343	0		8.46193	3635396
00:00:13.405	58225	0.58374	0		8.46643	3636412
00:00:13.415	58235	0.58354	0		8.46353	3635764
00:00:13.425	58245	0.58328	0		8.45976	3634881
00:00:13.434	58255	0.58374	0		8.46643	3636417
00:00:13.445	58265	0.58384	0		8.46788	3636778
00:00:13.455	58275	0.5838	0		8.4673	3636632
00:00:13.464	58285	0.58322	0		8.45889	3634678
00:00:13.475	58295	0.58285	0		8.45352	3633438
00:00:13.484	58305	0.58252	0		8.44874	3632351
00:00:13.494	58315	0.58226	0		8.44497	3631465
00:00:13.504	58325	0.58214	0		8.44322	3631044
00:00:13.514	58335	0.58173	0		8.43728	3629672
00:00:13.524	58345	0.58155	0		8.43467	3629090
00:00:13.535	58355	0.58164	0		8.43597	3629377
00:00:13.544	58365	0.58203	0		8.44163	3630695
00:00:13.554	58375	0.58199	0		8.44105	3630547
00:00:13.564	58385	0.58207	0		8.44221	3630827
00:00:13.574	58395	0.58244	0		8.44758	3632069
00:00:13.585	58405	0.58287	0		8.45381	3633516
00:00:13.594	58415	0.58302	0		8.45599	3634017
00:00:13.604	58425	0.58313	0		8.45758	3634390
00:00:13.614	58435	0.58337	0		8.46106	3635188
00:00:13.624	58445	0.58361	0		8.46455	3635990
00:00:13.634	58455	0.58363	0		8.46484	3636056
00:00:13.644	58465	0.58346	0		8.46237	3635475
00:00:13.654	58475	0.58354	0		8.46353	3635764
00:00:13.664	58485	0.58302	0		8.45599	3634022
00:00:13.674	58495	0.58337	0		8.46106	3635186
00:00:13.684	58505	0.58326	0		8.45947	3634829
00:00:13.694	58515	0.58255	0		8.44917	3632432
00:00:13.704	58525	0.5822	0		8.44409	3631264
00:00:13.714	58535	0.58186	0		8.43916	3630106
00:00:13.723	58545	0.58118	0		8.4293	3627851
00:00:13.734	58555	0.58051	0		8.41958	3625606
00:00:13.743	58565	0.58006	0		8.41306	3624077
00:00:13.753	58575	0.57921	0		8.40073	3621241
00:00:13.764	58585	0.5787	0		8.39333	3619501
00:00:13.773	58595	0.57856	0		8.3913	3619063
00:00:13.784	58605	0.57852	0		8.39072	3618927
00:00:13.793	58615	0.57915	0		8.39986	3621030
00:00:13.803	58625	0.57943	0		8.40392	3621960
00:00:13.813	58635	0.58056	0		8.42031	3625743
00:00:13.823	58645	0.58158	0		8.4351	3629166
00:00:13.833	58655	0.58293	0		8.45468	3633723
00:00:13.843	58665	0.58436	0		8.47542	3638520
00:00:13.853	58675	0.58612	0		8.50095	3644398
00:00:13.864	58685	0.58752	0		8.52125	3649105
00:00:13.873	58695	0.58871	0		8.53851	3653099
00:00:13.883	58705	0.58992	0		8.55606	3657170
00:00:13.893	58715	0.59146	0		8.5784	3662319
00:00:13.903	58725	0.59247	0		8.59305	3665726
00:00:13.913	58735	0.59362	0		8.60973	3669581
00:00:13.924	58745	0.59444	0		8.62162	3672336
00:00:13.933	58755	0.59496	0		8.62916	3674082
00:00:13.943	58765	0.59559	0		8.6383	3676184
00:00:13.953	58775	0.59583	0		8.64178	3676984
00:00:13.963	58785	0.59604	0		8.64483	3677708
00:00:13.973	58795	0.59691	0		8.65744	3680613
00:00:13.983	58805	0.59691	0		8.65744	3680610
00:00:13.993	58815	0.59723	0		8.66209	3681695
00:00:14.003	58825	0.59717	0		8.66122	3681477
00:00:14.013	58835	0.59691	0		8.65744	3680610
00:00:14.023	58845	0.59704	0		8.65933	3681045
00:00:14.033	58855	0.59673	0		8.65483	3680026
00:00:14.043	58865	0.59658	0		8.65266	3679516
00:00:14.052	58875	0.59587	0		8.64236	3677122
00:00:14.062	58885	0.59541	0		8.63569	3675592
00:00:14.072	58895	0.5947	0		8.62539	3673208
00:00:14.083	58905	0.59366	0		8.61031	3669726
00:00:14.092	58915	0.59256	0		8.59435	3666028
00:00:14.102	58925	0.59081	0		8.56897	3660141
00:00:14.113	58935	0.5893	0		8.54707	3655070
00:00:14.122	58945	0.58735	0		8.51879	3648531
00:00:14.132	58955	0.58586	0		8.49718	3643533
00:00:14.142	58965	0.58419	0		8.47296	3637941
00:00:14.152	58975	0.5828	0		8.4528	3633274
00:00:14.162	58985	0.58134	0		8.43162	3628359
00:00:14.172	58995	0.58023	0		8.41552	3624664
00:00:14.182	59005	0.57924	0		8.40116	3621327
00:00:14.192	59015	0.57893	0		8.39667	3620289
00:00:14.202	59025	0.57889	0		8.39609	3620158
00:00:14.212	59035	0.57939	0		8.40334	3621823
00:00:14.222	59045	0.58032	0		8.41683	3624946
00:00:14.232	59055	0.58183	0		8.43873	3630005
00:00:14.242	59065	0.58397	0		8.46977	3637214
00:00:14.252	59075	0.58613	0		8.50109	3644463
00:00:14.262	59085	0.58878	0		8.53953	3653330
00:00:14.272	59095	0.5912	0		8.57463	3661457
00:00:14.282	59105	0.59327	0		8.60465	3668422
00:00:14.292	59115	0.59524	0		8.63322	3675028
00:00:14.302	59125	0.5968	0		8.65585	3680250
00:00:14.312	59135	0.59788	0		8.67151	3683869
00:00:14.321	59145	0.59825	0		8.67688	3685115
00:00:14.332	59155	0.59834	0		8.67819	3685405
00:00:14.342	59165	0.59803	0		8.67369	3684387
00:00:14.351	59175	0.59734	0		8.66368	3682063
00:00:14.361	59185	0.59652	0		8.65179	3679305
00:00:14.371	59195	0.59446	0		8.62191	3672412
00:00:14.382	59205	0.59247	0		8.59305	3665738
00:00:14.391	59215	0.59024	0		8.56071	3658253
00:00:14.401	59225	0.58702	0		8.514	3647446
00:00:14.411	59235	0.58395	0		8.46948	3637143
00:00:14.421	59245	0.58043	0		8.41842	3625307
00:00:14.431	59255	0.57742	0		8.37477	3615220
00:00:14.441	59265	0.57451	0		8.33256	3605442
00:00:14.451	59275	0.57212	0		8.2979	3597448
00:00:14.461	59285	0.57013	0		8.26903	3590767
00:00:14.471	59295	0.56806	0		8.23901	3583802
00:00:14.481	59305	0.56661	0		8.21798	3578945
00:00:14.491	59315	0.5662	0		8.21204	3577567
00:00:14.501	59325	0.56561	0		8.20348	3575609
00:00:14.511	59335	0.56594	0		8.20826	3576705
00:00:14.521	59345	0.56693	0		8.22262	3580027
00:00:14.531	59355	0.56859	0		8.2467	3585609
00:00:14.541	59365	0.57058	0		8.27556	3592286
00:00:14.551	59375	0.57338	0		8.31617	3601661
00:00:14.561	59385	0.57588	0		8.35243	3610062
00:00:14.571	59395	0.57896	0		8.3971	3620387
00:00:14.581	59405	0.58162	0		8.43568	3629306
00:00:14.591	59415	0.58406	0		8.47107	3637516
00:00:14.601	59425	0.58625	0		8.50284	3644838
00:00:14.611	59435	0.58745	0		8.52024	3648884
00:00:14.621	59445	0.58917	0		8.54519	3654640
00:00:14.631	59455	0.59064	0		8.56651	3659570
00:00:14.640	59465	0.59179	0		8.58319	3663427
00:00:14.650	59475	0.59221	0		8.58928	3664865
00:00:14.661	59485	0.59297	0		8.6003	3667407
00:00:14.670	59495	0.5931	0		8.60219	3667844
00:00:14.680	59505	0.59425	0		8.61887	3671691
00:00:14.691	59515	0.59462	0		8.62423	3672928
00:00:14.700	59525	0.59503	0		8.63018	3674304
00:00:14.710	59535	0.59615	0		8.64642	3678071
00:00:14.721	59545	0.59667	0		8.65396	3679816
00:00:14.730	59555	0.59713	0		8.66064	3681342
00:00:14.740	59565	0.59699	0		8.65861	3680898
00:00:14.750	59575	0.59706	0		8.65962	3681116
00:00:14.760	59585	0.59689	0		8.65716	3680547
00:00:14.771	59595	0.59693	0		8.65774	3680687
00:00:14.780	59605	0.5968	0		8.65585	3680253
00:00:14.790	59615	0.59613	0		8.64613	3678002
00:00:14.800	59625	0.5962	0		8.64715	3678221
00:00:14.810	59635	0.59531	0		8.63424	3675247
00:00:14.820	59645	0.59468	0		8.6251	3673134
00:00:14.830	59655	0.5941	0		8.61669	3671176
00:00:14.840	59665	0.59364	0		8.61002	3669640
00:00:14.850	59675	0.59282	0		8.59812	3666894
00:00:14.860	59685	0.59262	0		8.59522	3666241
00:00:14.870	59695	0.59219	0		8.58899	3664794
00:00:14.880	59705	0.59133	0		8.57651	3661891
00:00:14.890	59715	0.59126	0		8.5755	3661673
00:00:14.899	59725	0.59077	0		8.56839	3660004
00:00:14.910	59735	0.5904	0		8.56303	3658768
00:00:14.920	59745	0.58979	0		8.55418	3656736
00:00:14.930	59755	0.58882	0		8.54011	3653475
00:00:14.939	59765	0.5881	0		8.52967	3651070
00:00:14.950	59775	0.58767	0		8.52343	3649623
00:00:14.959	59785	0.58707	0		8.51473	3647589
00:00:14.969	59795	0.58717	0		8.51618	3647949
00:00:14.979	59805	0.58765	0		8.52314	3649547
00:00:14.989	59815	0.58826	0		8.53199	3651579
00:00:14.999	59825	0.58951	0		8.55012	3655799
00:00:15.009	59835	0.58988	0		8.55548	3657028
00:00:15.020	59845	0.59074	0		8.56796	3659928
00:00:15.030	59855	0.59144	0		8.57811	3662251
00:00:15.039	59865	0.59202	0		8.58652	3664207
00:00:15.049	59875	0.59195	0		8.58551	3663982
00:00:15.059	59885	0.59232	0		8.59087	3665228
00:00:15.069	59895	0.59185	0		8.58406	3663628
00:00:15.079	59905	0.59133	0		8.57651	3661889
00:00:15.089	59915	0.5905	0		8.56448	3659126
00:00:15.099	59925	0.58936	0		8.54794	3655279
00:00:15.109	59935	0.58676	0		8.51023	3646573
00:00:15.119	59945	0.58436	0		8.47542	3638520
00:00:15.129	59955	0.58092	0		8.42553	3626967
00:00:15.139	59965	0.5769	0		8.36722	3613473
00:00:15.149	59975	0.57288	0		8.30892	3599973
00:00:15.159	59985	0.56853	0		8.24583	3585382
00:00:15.169	59995	0.56481	0		8.19187	3572915
00:00:15.179	60005	0.56195	0		8.15039	3563324
00:00:15.188	60015	0.55923	0		8.11094	3554189
00:00:15.199	60025	0.55744	0		8.08498	3548168
00:00:15.209	60035	0.55616	0		8.06642	3543884
00:00:15.219	60045	0.55529	0		8.0538	3540969
00:00:15.228	60055	0.55519	0		8.05235	3540618
00:00:15.239	60065	0.5556	0		8.05829	3541997
00:00:15.249	60075	0.55679	0		8.07555	3545992
00:00:15.258	60085	0.55837	0		8.09847	3551287
00:00:15.269	60095	0.56057	0		8.13038	3558684
00:00:15.279	60105	0.56306	0		8.16649	3567039
00:00:15.288	60115	0.56559	0		8.20319	3575528
00:00:15.298	60125	0.56799	0		8.238	3583580
00:00:15.308	60135	0.57	0		8.26715	3590330
00:00:15.318	60145	0.57249	0		8.30326	3598682
00:00:15.328	60155	0.57413	0		8.32705	3604193
00:00:15.338	60165	0.5761	0		8.35562	3610786
00:00:15.348	60175	0.57753	0		8.37636	3615583
00:00:15.358	60185	0.57829	0		8.38738	3618130
00:00:15.368	60195	0.57909	0		8.39899	3620812
00:00:15.379	60205	0.57997	0		8.41175	3623778
00:00:15.388	60215	0.58038	0		8.4177	3625157
00:00:15.398	60225	0.58094	0		8.42582	3627044
00:00:15.408	60235	0.58174	0		8.43742	3629731
00:00:15.418	60245	0.58231	0		8.44569	3631615
00:00:15.428	60255	0.58298	0		8.45541	3633870
00:00:15.438	60265	0.58358	0		8.46411	3635904
00:00:15.448	60275	0.58423	0		8.47354	3638075
00:00:15.458	60285	0.58482	0		8.48209	3640041
00:00:15.468	60295	0.58462	0		8.47919	3639391
00:00:15.478	60305	0.58456	0		8.47832	3639167
00:00:15.488	60315	0.58378	0		8.46701	3636552
00:00:15.497	60325	0.58319	0		8.45845	3634588
00:00:15.507	60335	0.58235	0		8.44627	3631765
00:00:15.518	60345	0.58189	0		8.4396	3630236
00:00:15.528	60355	0.58109	0		8.428	3627550
00:00:15.537	60365	0.58055	0		8.42016	3625741
00:00:15.548	60375	0.57941	0		8.40363	3621886
00:00:15.557	60385	0.5793	0		8.40203	3621528
00:00:15.568	60395	0.57857	0		8.39145	3619070
00:00:15.578	60405	0.57832	0		8.38782	3618250
00:00:15.587	60415	0.57833	0		8.38797	3618267
00:00:15.597	60425	0.57809	0		8.38448	3617477
00:00:15.607	60435	0.57753	0		8.37636	3615591
00:00:15.617	60445	0.57714	0		8.37071	3614270
00:00:15.627	60455	0.57571	0		8.34997	3609481
00:00:15.637	60465	0.57456	0		8.33329	3605624
00:00:15.647	60475	0.57232	0		8.3008	3598093
00:00:15.657	60485	0.57056	0		8.27527	3592204
00:00:15.667	60495	0.56784	0		8.23582	3583077
00:00:15.678	60505	0.56613	0		8.21102	3577338
00:00:15.687	60515	0.56412	0		8.18187	3570578
00:00:15.697	60525	0.56243	0		8.15736	3564930
00:00:15.707	60535	0.56044	0		8.12849	3558242
00:00:15.717	60545	0.55914	0		8.10964	3553882
00:00:15.727	60555	0.55776	0		8.08962	3549248
00:00:15.737	60565	0.55673	0		8.07468	3545797
00:00:15.747	60575	0.55516	0		8.05191	3540532
00:00:15.757	60585	0.55471	0		8.04539	3539003
00:00:15.767	60595	0.55402	0		8.03538	3536705
00:00:15.777	60605	0.55402	0		8.03538	3536700
00:00:15.787	60615	0.5533	0		8.02494	3534289
00:00:15.797	60625	0.55382	0		8.03248	3536033
00:00:15.806	60635	0.55287	0		8.0187	3532848
00:00:15.817	60645	0.55322	0		8.02378	3534008
00:00:15.827	60655	0.553	0		8.02058	3533286
00:00:15.836	60665	0.55384	0		8.03277	3536111
00:00:15.847	60675	0.55317	0		8.02305	3533842
00:00:15.857	60685	0.55328	0		8.02465	3534226
00:00:15.867	60695	0.55259	0		8.01464	3531896
00:00:15.877	60705	0.55328	0		8.02465	3534229
00:00:15.889	60715	0.55295	0		8.01986	3533122
00:00:15.896	60725	0.55332	0		8.02523	3534355
00:00:15.906	60735	0.55324	0		8.02407	3534072
00:00:15.917	60745	0.5532	0		8.02349	3533945
00:00:15.927	60755	0.55268	0		8.01594	3532208
00:00:15.936	60765	0.55248	0		8.01304	3531547
00:00:15.946	60775	0.55189	0		8.00449	3529560
00:00:15.956	60785	0.55055	0		7.98505	3525072
00:00:15.966	60795	0.54932	0		7.96721	3520933
00:00:15.977	60805	0.54857	0		7.95633	3518407
00:00:15.987	60815	0.5471	0		7.93501	3513474
00:00:15.996	60825	0.54556	0		7.91268	3508319
00:00:16.006	60835	0.54402	0		7.89034	3503136
00:00:16.016	60845	0.54342	0		7.88164	3501124
00:00:16.027	60855	0.5424	0		7.86684	3497721
00:00:16.036	60865	0.5423	0		7.86539	3497365
00:00:16.046	60875	0.54136	0		7.85176	3494222
00:00:16.056	60885	0.54149	0		7.85365	3494669
00:00:16.066	60895	0.54122	0		7.84973	3493741
00:00:16.076	60905	0.54134	0		7.85147	3494168
00:00:16.086	60915	0.54171	0		7.85684	3495392
00:00:16.096	60925	0.54217	0		7.86351	3496935
00:00:16.106	60935	0.54292	0		7.87439	3499463
00:00:16.116	60945	0.54338	0		7.88106	3500994
00:00:16.126	60955	0.54396	0		7.88947	3502944
00:00:16.136	60965	0.54558	0		7.91297	3508393
00:00:16.145	60975	0.54644	0		7.92544	3511279
00:00:16.156	60985	0.54807	0		7.94908	3516745
00:00:16.165	60995	0.54932	0		7.96721	3520950
00:00:16.176	61005	0.5506	0		7.98578	3525227
00:00:16.188	61015	0.5514	0		7.99738	3527918
00:00:16.196	61025	0.55298	0		8.0203	3533201
00:00:16.205	61035	0.55363	0		8.02972	3535382
00:00:16.215	61045	0.55434	0		8.04002	3537789
00:00:16.226	61055	0.55516	0		8.05191	3540544
00:00:16.236	61065	0.55557	0		8.05786	3541914
00:00:16.245	61075	0.55534	0		8.05452	3541121
00:00:16.255	61085	0.55542	0		8.05568	3541411
00:00:16.265	61095	0.55533	0		8.05438	3541116
00:00:16.275	61105	0.55507	0		8.05061	3540241
00:00:16.285	61115	0.55486	0		8.04756	3539528
00:00:16.295	61125	0.5551	0		8.05104	3540324
00:00:16.305	61135	0.55443	0		8.04133	3538094
00:00:16.315	61145	0.55434	0		8.04002	3537789
00:00:16.325	61155	0.55361	0		8.02943	3535325
00:00:16.335	61165	0.55422	0		8.03828	3537364
00:00:16.345	61175	0.55406	0		8.03596	3536837
00:00:16.355	61185	0.55419	0		8.03784	3537284
00:00:16.365	61195	0.55439	0		8.04074	3537936
00:00:16.375	61205	0.55428	0		8.03915	3537569
00:00:16.385	61215	0.55448	0		8.04205	3538236
00:00:16.395	61225	0.55486	0		8.04756	3539516
00:00:16.405	61235	0.55477	0		8.04626	3539232
00:00:16.415	61245	0.55495	0		8.04887	3539826
00:00:16.425	61255	0.55551	0		8.05699	3541712
00:00:16.435	61265	0.55547	0		8.05641	3541565
00:00:16.444	61275	0.55583	0		8.06163	3542790
00:00:16.455	61285	0.55646	0		8.07077	3544894
00:00:16.464	61295	0.55681	0		8.07584	3546056
00:00:16.474	61305	0.55735	0		8.08368	3547876
00:00:16.485	61315	0.55728	0		8.08266	3547655
00:00:16.494	61325	0.55748	0		8.08556	3548315
00:00:16.504	61335	0.55802	0		8.09339	3550123
00:00:16.514	61345	0.55776	0		8.08962	3549248
00:00:16.524	61355	0.55791	0		8.0918	3549758
00:00:16.534	61365	0.5578	0		8.0902	3549399
00:00:16.544	61375	0.55804	0		8.09368	3550191
00:00:16.554	61385	0.55765	0		8.08803	3548887
00:00:16.564	61395	0.55702	0		8.07889	3546784
00:00:16.574	61405	0.55691	0		8.07729	3546413
00:00:16.584	61415	0.55622	0		8.06729	3544095
00:00:16.594	61425	0.55588	0		8.06236	3542939
00:00:16.604	61435	0.5553	0		8.05394	3540989
00:00:16.615	61445	0.55516	0		8.05191	3540542
00:00:16.624	61455	0.55465	0		8.04452	3538812
00:00:16.634	61465	0.55421	0		8.03813	3537357
00:00:16.644	61475	0.55393	0		8.03407	3536410
00:00:16.654	61485	0.55367	0		8.0303	3535535
00:00:16.664	61495	0.55378	0		8.0319	3535904
00:00:16.674	61505	0.55329	0		8.02479	3534241
00:00:16.684	61515	0.55346	0		8.02726	3534814
00:00:16.694	61525	0.55326	0		8.02436	3534163
00:00:16.704	61535	0.55329	0		8.02479	3534239
00:00:16.714	61545	0.55346	0		8.02726	3534814
00:00:16.724	61555	0.55339	0		8.02624	3534592
00:00:16.734	61565	0.55358	0		8.029	3535230
00:00:16.744	61575	0.55406	0		8.03596	3536835
00:00:16.754	61585	0.55427	0		8.03901	3537556
00:00:16.764	61595	0.55445	0		8.04161	3538153
00:00:16.774	61605	0.55448	0		8.04205	3538238
00:00:16.784	61615	0.55445	0		8.04161	3538157
00:00:16.794	61625	0.55506	0		8.05046	3540184
00:00:16.804	61635	0.55479	0		8.04655	3539298
00:00:16.813	61645	0.55495	0		8.04887	3539816
00:00:16.823	61655	0.55477	0		8.04626	3539237
00:00:16.833	61665	0.55464	0		8.04437	3538798
00:00:16.843	61675	0.55428	0		8.03915	3537571
00:00:16.853	61685	0.55437	0		8.04045	3537870
00:00:16.863	61695	0.55406	0		8.03596	3536832
00:00:16.873	61705	0.55339	0		8.02624	3534592
00:00:16.883	61715	0.55272	0		8.01652	3532340
00:00:16.893	61725	0.55162	0		8.00057	3528645
00:00:16.903	61735	0.55019	0		7.97983	3523868
00:00:16.913	61745	0.54837	0		7.95343	3517751
00:00:16.923	61755	0.54612	0		7.9208	3510202
00:00:16.933	61765	0.54394	0		7.88918	3502895
00:00:16.943	61775	0.54182	0		7.85843	3495775
00:00:16.953	61785	0.54009	0		7.83334	3489967
00:00:16.963	61795	0.53791	0		7.80172	3482654
00:00:16.973	61805	0.53696	0		7.78794	3479452
00:00:16.983	61815	0.5354	0		7.76532	3474224
00:00:16.993	61825	0.53433	0		7.7498	3470637
00:00:17.003	61835	0.53314	0		7.73254	3466640
00:00:17.013	61845	0.53255	0		7.72398	3464648
00:00:17.023	61855	0.53224	0		7.71949	3463622
00:00:17.033	61865	0.53222	0		7.7192	3463554
00:00:17.043	61875	0.53289	0		7.72891	3465813
00:00:17.053	61885	0.53406	0		7.74588	3469737
00:00:17.062	61895	0.53566	0		7.76909	3475115
00:00:17.073	61905	0.53763	0		7.79766	3481709
00:00:17.083	61915	0.53955	0		7.82551	3488165
00:00:17.092	61925	0.54195	0		7.86032	3496207
00:00:17.102	61935	0.54386	0		7.88802	3502606
00:00:17.112	61945	0.54545	0		7.91108	3507964
00:00:17.122	61955	0.54671	0		7.92936	3512187
00:00:17.132	61965	0.54773	0		7.94415	3515597
00:00:17.142	61975	0.54842	0		7.95416	3517923
00:00:17.152	61985	0.54896	0		7.96199	3519726
00:00:17.162	61995	0.54982	0		7.97446	3522626
00:00:17.172	62005	0.55037	0		7.98244	3524445
00:00:17.182	62015	0.55077	0		7.98824	3525812
00:00:17.192	62025	0.55192	0		8.00492	3529671
00:00:17.202	62035	0.55302	0		8.02087	3533362
00:00:17.213	62045	0.55344	0		8.02697	3534756
00:00:17.222	62055	0.55424	0		8.03857	3537427
00:00:17.232	62065	0.55508	0		8.05075	3540265
00:00:17.242	62075	0.55595	0		8.06337	3543182
00:00:17.252	62085	0.55677	0		8.07526	3545923
00:00:17.262	62095	0.55774	0		8.08933	3549184
00:00:17.272	62105	0.55847	0		8.09992	3551649
00:00:17.282	62115	0.55915	0		8.10978	3553917
00:00:17.292	62125	0.55999	0		8.12197	3556731
00:00:17.302	62135	0.56006	0		8.12298	3556966
00:00:17.312	62145	0.56034	0		8.12704	3557913
00:00:17.322	62155	0.56038	0		8.12762	3558045
00:00:17.332	62165	0.56049	0		8.12922	3558414
00:00:17.342	62175	0.56073	0		8.1327	3559206
00:00:17.352	62185	0.56049	0		8.12922	3558401
00:00:17.361	62195	0.56049	0		8.12922	3558404
00:00:17.372	62205	0.56077	0		8.13328	3559351
00:00:17.382	62215	0.56097	0		8.13618	3560016
00:00:17.392	62225	0.56094	0		8.13575	3559928
00:00:17.401	62235	0.56116	0		8.13894	3560669
00:00:17.411	62245	0.56116	0		8.13894	3560652
00:00:17.422	62255	0.5609	0		8.13516	3559783
00:00:17.432	62265	0.56092	0		8.13545	3559859
00:00:17.442	62275	0.56029	0		8.12632	3557754
00:00:17.451	62285	0.55997	0		8.12168	3556657
00:00:17.461	62295	0.55908	0		8.10877	3553693
00:00:17.471	62305	0.55794	0		8.09223	3549846
00:00:17.482	62315	0.55698	0		8.07831	3546649
00:00:17.491	62325	0.5551	0		8.05104	3540336
00:00:17.501	62335	0.55335	0		8.02566	3534465
00:00:17.511	62345	0.55076	0		7.9881	3525757
00:00:17.521	62355	0.54797	0		7.94763	3516395
00:00:17.531	62365	0.54566	0		7.91413	3508639
00:00:17.541	62375	0.5429	0		7.8741	3499402
00:00:17.551	62385	0.54031	0		7.83653	3490707
00:00:17.561	62395	0.53813	0		7.80491	3483378
00:00:17.571	62405	0.53536	0		7.76474	3474079
00:00:17.581	62415	0.5331	0		7.73196	3466510
00:00:17.591	62425	0.53161	0		7.71035	3461514
00:00:17.601	62435	0.53058	0		7.69541	3458053
00:00:17.611	62445	0.52932	0		7.67714	3453835
00:00:17.621	62455	0.52859	0		7.66655	3451378
00:00:17.631	62465	0.52865	0		7.66742	3451593
00:00:17.640	62475	0.52827	0		7.66191	3450305
00:00:17.651	62485	0.52859	0		7.66655	3451385
00:00:17.661	62495	0.52889	0		7.6709	3452376
00:00:17.670	62505	0.52909	0		7.6738	3453041
00:00:17.681	62515	0.52909	0		7.6738	3453048
00:00:17.690	62525	0.52973	0		7.68308	3455217
00:00:17.700	62535	0.52987	0		7.68511	3455676
00:00:17.710	62545	0.53034	0		7.69193	3457249
00:00:17.720	62555	0.53156	0		7.70962	3461341
00:00:17.731	62565	0.53207	0		7.71702	3463043
00:00:17.741	62575	0.53304	0		7.73109	3466316
00:00:17.750	62585	0.53471	0		7.75531	3471898
00:00:17.761	62595	0.53676	0		7.78504	3478794
00:00:17.770	62605	0.53893	0		7.81652	3486057
00:00:17.780	62615	0.54133	0		7.85133	3494109
00:00:17.790	62625	0.54403	0		7.89049	3503190
00:00:17.800	62635	0.54641	0		7.92501	3511161
00:00:17.810	62645	0.54878	0		7.95938	3519130
00:00:17.820	62655	0.55041	0		7.98302	3524591
00:00:17.830	62665	0.55231	0		8.01058	3530963
00:00:17.840	62675	0.55447	0		8.04191	3538209
00:00:17.850	62685	0.55536	0		8.05481	3541202
00:00:17.860	62695	0.55662	0		8.07309	3545412
00:00:17.870	62705	0.55729	0		8.08281	3547665
00:00:17.880	62715	0.55703	0		8.07903	3546791
00:00:17.890	62725	0.55687	0		8.07671	3546281
00:00:17.900	62735	0.55592	0		8.06294	3543091
00:00:17.910	62745	0.55526	0		8.05336	3540851
00:00:17.920	62755	0.55433	0		8.03988	3537740
00:00:17.930	62765	0.55238	0		8.01159	3531199
00:00:17.940	62775	0.5506	0		7.98578	3525241
00:00:17.949	62785	0.54866	0		7.95764	3518718
00:00:17.960	62795	0.54665	0		7.92849	3511960
00:00:17.970	62805	0.54412	0		7.89179	3503481
00:00:17.980	62815	0.54232	0		7.86568	3497456
00:00:17.989	62825	0.54024	0		7.83552	3490466
00:00:17.999	62835	0.53829	0		7.80723	3483939
00:00:18.009	62845	0.53661	0		7.78287	3478282
00:00:18.020	62855	0.53514	0		7.76155	3473350
00:00:18.030	62865	0.53408	0		7.74617	3469800
00:00:18.039	62875	0.53295	0		7.72978	3466017
00:00:18.049	62885	0.53278	0		7.72732	3465438
00:00:18.059	62895	0.53341	0		7.73646	3467551
00:00:18.069	62905	0.53453	0		7.7527	3471318
00:00:18.079	62915	0.53626	0		7.77779	3477106
00:00:18.089	62925	0.53858	0		7.81144	3484892
00:00:18.100	62935	0.54125	0		7.85017	3493852
00:00:18.109	62945	0.54405	0		7.89078	3503236
00:00:18.119	62955	0.54703	0		7.934	3513266
00:00:18.129	62965	0.55017	0		7.97954	3523785
00:00:18.139	62975	0.55339	0		8.02624	3534607
00:00:18.149	62985	0.55631	0		8.06859	3544401
00:00:18.159	62995	0.55947	0		8.11442	3554991
00:00:18.169	63005	0.56314	0		8.16765	3567318
00:00:18.179	63015	0.56689	0		8.22204	3579873
00:00:18.189	63025	0.57115	0		8.28383	3594174
00:00:18.199	63035	0.57588	0		8.35243	3610065
00:00:18.209	63045	0.58038	0		8.4177	3625159
00:00:18.218	63055	0.58598	0		8.49892	3643954
00:00:18.228	63065	0.59165	0		8.58116	3662973
00:00:18.238	63075	0.59626	0		8.64802	3678441
00:00:18.249	63085	0.60128	0		8.72083	3695274
00:00:18.258	63095	0.60571	0		8.78508	3710147
00:00:18.269	63105	0.60973	0		8.84338	3723649
00:00:18.279	63115	0.61352	0		8.89835	3736351
00:00:18.288	63125	0.61691	0		8.94752	3747745
00:00:18.299	63135	0.62066	0		9.00191	3760297
00:00:18.308	63145	0.6247	0		9.0605	3773872
00:00:18.319	63155	0.62933	0		9.12766	3789405
00:00:18.329	63165	0.63407	0		9.19641	3805298
00:00:18.338	63175	0.6401	0		9.28386	3825551
00:00:18.349	63185	0.64741	0		9.38988	3850083
00:00:18.359	63195	0.65617	0		9.51694	3879474
00:00:18.368	63205	0.66582	0		9.6569	3911847
00:00:18.378	63215	0.67765	0		9.82848	3951554
00:00:18.388	63225	0.69182	0		10.034	3999096
00:00:18.398	63235	0.70883	0		10.2807	4056152
00:00:18.408	63245	0.72861	0		10.5676	4122518
00:00:18.418	63255	0.75241	0		10.9128	4202406
00:00:18.428	63265	0.77849	0		11.291	4289915
00:00:18.438	63275	0.80731	0		11.709	4386611
00:00:18.448	63285	0.83672	0		12.1356	4485274
00:00:18.458	63295	0.86676	0		12.5713	4586078
00:00:18.468	63305	0.89504	0		12.9815	4680989
00:00:18.478	63315	0.92099	0		13.3578	4768050
00:00:18.488	63325	0.94275	0		13.6734	4841070
00:00:18.498	63335	0.96212	0		13.9544	4906061
00:00:18.508	63345	0.9769	0		14.1687	4955641
00:00:18.518	63355	0.98992	0		14.3576	4999357
00:00:18.528	63365	1.00149	0		14.5254	5038159
00:00:18.538	63375	1.01322	0		14.6955	5077511
00:00:18.548	63385	1.02541	0		14.8723	5118428
00:00:18.558	63395	1.03937	0		15.0748	5165260
00:00:18.568	63405	1.05324	0		15.2759	5211812
00:00:18.578	63415	1.06724	0		15.479	5258769
00:00:18.587	63425	1.08122	0		15.6818	5305680
00:00:18.598	63435	1.09522	0		15.8848	5352683
00:00:18.607	63445	1.10753	0		16.0634	5393971
00:00:18.617	63455	1.12037	0		16.2496	5437066
00:00:18.628	63465	1.13188	0		16.4165	5475672
00:00:18.637	63475	1.14381	0		16.5896	5515720
00:00:18.647	63485	1.15609	0		16.7677	5556909
00:00:18.657	63495	1.16987	0		16.9675	5603170
00:00:18.667	63505	1.18338	0		17.1635	5648486
00:00:18.677	63515	1.1985	0		17.3828	5699232
00:00:18.687	63525	1.21241	0		17.5845	5745895
00:00:18.697	63535	1.22578	0		17.7784	5790768
00:00:18.707	63545	1.23634	0		17.9316	5826197
00:00:18.717	63555	1.24445	0		18.0492	5853414
00:00:18.728	63565	1.24945	0		18.1217	5870171
00:00:18.737	63575	1.25259	0		18.1673	5880719
00:00:18.747	63585	1.25435	0		18.1928	5886635
00:00:18.757	63595	1.25542	0		18.2083	5890207
00:00:18.767	63605	1.25492	0		18.2011	5888536
00:00:18.777	63615	1.25548	0		18.2092	5890425
00:00:18.787	63625	1.25538	0		18.2077	5890091
00:00:18.797	63635	1.25597	0		18.2163	5892045
00:00:18.807	63645	1.2559	0		18.2153	5891820
00:00:18.817	63655	1.25746	0		18.2379	5897070
00:00:18.827	63665	1.25836	0		18.251	5900090
00:00:18.837	63675	1.26001	0		18.2749	5905617
00:00:18.847	63685	1.26143	0		18.2955	5910385
00:00:18.857	63695	1.26329	0		18.3225	5916618
00:00:18.867	63705	1.26416	0		18.3351	5919554
00:00:18.877	63715	1.26502	0		18.3476	5922411
00:00:18.887	63725	1.26465	0		18.3422	5921182
00:00:18.896	63735	1.2641	0		18.3342	5919327
00:00:18.907	63745	1.26188	0		18.302	5911879
00:00:18.917	63755	1.26037	0		18.2801	5906806
00:00:18.927	63765	1.25836	0		18.251	5900080
00:00:18.937	63775	1.25679	0		18.2282	5894820
00:00:18.947	63785	1.25531	0		18.2067	5889848
00:00:18.957	63795	1.25512	0		18.204	5889221
00:00:18.967	63805	1.25467	0		18.1974	5887682
00:00:18.976	63815	1.2566	0		18.2254	5894164
00:00:18.987	63825	1.25805	0		18.2465	5899023
00:00:18.996	63835	1.26131	0		18.2937	5909961
00:00:19.006	63845	1.26324	0		18.3217	5916448
00:00:19.017	63855	1.26621	0		18.3648	5926403
00:00:19.026	63865	1.26817	0		18.3932	5932999
00:00:19.036	63875	1.27221	0		18.4518	5946561
00:00:19.046	63885	1.27638	0		18.5123	5960539
00:00:19.056	63895	1.28262	0		18.6028	5981492
00:00:19.066	63905	1.28868	0		18.6907	6001830
00:00:19.076	63915	1.29661	0		18.8057	6028407
00:00:19.086	63925	1.30441	0		18.9189	6054582
00:00:19.096	63935	1.31306	0		19.0443	6083605
00:00:19.106	63945	1.32095	0		19.1588	6110104
00:00:19.116	63955	1.32904	0		19.2761	6137234
00:00:19.126	63965	1.33548	0		19.3695	6158840
00:00:19.136	63975	1.34109	0		19.4509	6177680
00:00:19.145	63985	1.34583	0		19.5196	6193592
00:00:19.156	63995	1.35105	0		19.5953	6211078
00:00:19.166	64005	1.35443	0		19.6443	6222433
00:00:19.175	64015	1.35846	0		19.7028	6235959
00:00:19.186	64025	1.36112	0		19.7414	6244883
00:00:19.196	64035	1.36356	0		19.7768	6253058
00:00:19.205	64045	1.36376	0		19.7797	6253741
00:00:19.215	64055	1.36473	0		19.7937	6256987
00:00:19.225	64065	1.36493	0		19.7966	6257673
00:00:19.235	64075	1.36622	0		19.8153	6261985
00:00:19.245	64085	1.36733	0		19.8314	6265718
00:00:19.255	64095	1.36883	0		19.8532	6270761
00:00:19.265	64105	1.37076	0		19.8812	6277242
00:00:19.275	64115	1.37298	0		19.9134	6284662
00:00:19.285	64125	1.37533	0		19.9475	6292549
00:00:19.295	64135	1.37889	0		19.9991	6304512
00:00:19.305	64145	1.38196	0		20.0436	6314816
00:00:19.315	64155	1.38523	0		20.0911	6325775
00:00:19.325	64165	1.38723	0		20.1201	6332487
00:00:19.335	64175	1.38985	0		20.1581	6341301
00:00:19.345	64185	1.39134	0		20.1797	6346268
00:00:19.355	64195	1.39334	0		20.2087	6353006
00:00:19.365	64205	1.3951	0		20.2342	6358913
00:00:19.375	64215	1.39781	0		20.2735	6367988
00:00:19.385	64225	1.40008	0		20.3064	6375625
00:00:19.395	64235	1.40335	0		20.3539	6386574
00:00:19.405	64245	1.40538	0		20.3833	6393398
00:00:19.415	64255	1.40676	0		20.4033	6398015
00:00:19.425	64265	1.40664	0		20.4016	6397631
00:00:19.435	64275	1.40587	0		20.3904	6395024
00:00:19.445	64285	1.40452	0		20.3708	6390518
00:00:19.455	64295	1.40326	0		20.3526	6386294
00:00:19.465	64305	1.40162	0		20.3288	6380767
00:00:19.475	64315	1.40076	0		20.3163	6377909
00:00:19.485	64325	1.39971	0		20.3011	6374383
00:00:19.495	64335	1.39918	0		20.2934	6372602
00:00:19.504	64345	1.39814	0		20.2783	6369112
00:00:19.515	64355	1.3979	0		20.2748	6368284
00:00:19.524	64365	1.3971	0		20.2632	6365601
00:00:19.534	64375	1.39605	0		20.248	6362092
00:00:19.544	64385	1.39518	0		20.2354	6359173
00:00:19.555	64395	1.39364	0		20.213	6354008
00:00:19.564	64405	1.39172	0		20.1852	6347550
00:00:19.574	64415	1.39052	0		20.1678	6343531
00:00:19.584	64425	1.38797	0		20.1308	6334975
00:00:19.595	64435	1.38595	0		20.1015	6328188
00:00:19.604	64445	1.38395	0		20.0725	6321495
00:00:19.614	64455	1.3828	0		20.0558	6317614
00:00:19.624	64465	1.38116	0		20.032	6312115
00:00:19.634	64475	1.37913	0		20.0026	6305304
00:00:19.645	64485	1.37648	0		19.9641	6296421
00:00:19.654	64495	1.37272	0		19.9096	6283821
00:00:19.664	64505	1.36778	0		19.838	6267233
00:00:19.674	64515	1.36256	0		19.7623	6249719
00:00:19.684	64525	1.35774	0		19.6923	6233536
00:00:19.694	64535	1.35351	0		19.631	6219357
00:00:19.704	64545	1.34947	0		19.5724	6205794
00:00:19.714	64555	1.34658	0		19.5305	6196110
00:00:19.724	64565	1.34409	0		19.4944	6187746
00:00:19.733	64575	1.34218	0		19.4667	6181325
00:00:19.743	64585	1.33991	0		19.4337	6173728
00:00:19.753	64595	1.33847	0		19.4129	6168895
00:00:19.763	64605	1.3376	0		19.4002	6165963
00:00:19.773	64615	1.33679	0		19.3885	6163253
00:00:19.783	64625	1.33529	0		19.3667	6158214
00:00:19.793	64635	1.33451	0		19.3554	6155607
00:00:19.803	64645	1.33349	0		19.3406	6152159
00:00:19.813	64655	1.33095	0		19.3038	6143656
00:00:19.823	64665	1.32772	0		19.2569	6132824
00:00:19.833	64675	1.32376	0		19.1995	6119529
00:00:19.843	64685	1.31889	0		19.1289	6103179
00:00:19.853	64695	1.31439	0		19.0636	6088081
00:00:19.863	64705	1.30964	0		18.9947	6072148
00:00:19.873	64715	1.30605	0		18.9426	6060107
00:00:19.883	64725	1.30279	0		18.8954	6049160
00:00:19.893	64735	1.30009	0		18.8562	6040106
00:00:19.903	64745	1.29679	0		18.8083	6029016
[truncated: 6,753 more rows]

## Sheet: 4
Timestamp	DeviceTime	Pressure(bar)	ButtonState	Event	Pressure(PSI)	PressureRAW
00:00:00.000	20151	0.0339	1		0.491678	1791466
00:00:00.001	20161	0.03379	1		0.490082	1791091
00:00:00.003	20171	0.03356	1		0.486747	1790341
00:00:00.013	20181	0.03357	1		0.486892	1790363
00:00:00.023	20191	0.03404	1		0.493708	1791954
00:00:00.033	20201	0.03411	1		0.494724	1792168
00:00:00.043	20211	0.0339	1		0.491678	1791461
00:00:00.053	20221	0.03447	1		0.499945	1793396
00:00:00.063	20231	0.03428	1		0.497189	1792751
00:00:00.073	20241	0.03438	1		0.49864	1793079
00:00:00.083	20251	0.0342	1		0.496029	1792486
00:00:00.093	20261	0.03426	1		0.496899	1792677
00:00:00.103	20271	0.03415	1		0.495304	1792322
00:00:00.113	20281	0.03452	1		0.50067	1793557
00:00:00.123	20291	0.03447	1		0.499945	1793398
00:00:00.133	20301	0.03438	0		0.49864	1793093
00:00:00.143	20311	0.03485	0		0.505456	1794648
00:00:00.153	20321	0.0347	0		0.503281	1794172
00:00:00.163	20331	0.03406	0		0.493998	1791998
00:00:00.173	20341	0.03311	0		0.48022	1788811
00:00:00.183	20351	0.03377	0		0.489792	1791027
00:00:00.193	20361	0.03398	0		0.492838	1791728
00:00:00.203	20371	0.03381	0		0.490372	1791163
00:00:00.212	20381	0.03423	0		0.496464	1792572
00:00:00.223	20391	0.03381	0		0.490372	1791172
00:00:00.232	20401	0.03411	0		0.494724	1792180
00:00:00.242	20411	0.03428	0		0.497189	1792758
00:00:00.252	20421	0.03424	0		0.496609	1792601
00:00:00.262	20431	0.03434	0		0.498059	1792961
00:00:00.272	20441	0.03422	0		0.496319	1792533
00:00:00.282	20451	0.03439	0		0.498785	1793130
00:00:00.292	20461	0.03476	0		0.504151	1794352
00:00:00.302	20471	0.03473	0		0.503716	1794241
00:00:00.312	20481	0.03479	0		0.504586	1794445
00:00:00.322	20491	0.03464	0		0.502411	1793952
00:00:00.332	20501	0.03496	0		0.507052	1795020
00:00:00.342	20511	0.03468	0		0.502991	1794103
00:00:00.352	20521	0.03458	0		0.50154	1793763
00:00:00.362	20531	0.0344	0		0.49893	1793155
00:00:00.372	20541	0.03426	0		0.496899	1792667
00:00:00.382	20551	0.03434	0		0.498059	1792956
00:00:00.392	20561	0.03453	0		0.500815	1793579
00:00:00.402	20571	0.03439	0		0.498785	1793130
00:00:00.412	20581	0.03409	0		0.494434	1792098
00:00:00.422	20591	0.03405	0		0.493853	1791971
00:00:00.432	20601	0.03463	0		0.502266	1793915
00:00:00.442	20611	0.03454	0		0.50096	1793623
00:00:00.452	20621	0.03445	0		0.499655	1793331
00:00:00.462	20631	0.0345	0		0.50038	1793496
00:00:00.471	20641	0.03462	0		0.50212	1793878
00:00:00.481	20651	0.03482	0		0.505021	1794572
00:00:00.491	20661	0.03489	0		0.506037	1794780
00:00:00.502	20671	0.03514	0		0.509662	1795648
00:00:00.511	20681	0.0349	0		0.506182	1794832
00:00:00.521	20691	0.03527	0		0.511548	1796082
00:00:00.531	20701	0.03498	0		0.507342	1795096
00:00:00.541	20711	0.035	0		0.507632	1795175
00:00:00.551	20721	0.0349	0		0.506182	1794841
00:00:00.561	20731	0.03472	0		0.503571	1794218
00:00:00.571	20741	0.03481	0		0.504876	1794523
00:00:00.581	20751	0.03488	0		0.505892	1794748
00:00:00.592	20761	0.03478	0		0.504441	1794433
00:00:00.601	20771	0.03477	0		0.504296	1794386
00:00:00.611	20781	0.03512	0		0.509372	1795553
00:00:00.621	20791	0.03555	0		0.515609	1797013
00:00:00.631	20801	0.03525	0		0.511258	1795998
00:00:00.641	20811	0.03582	0		0.519525	1797928
00:00:00.651	20821	0.03545	0		0.514159	1796665
00:00:00.661	20831	0.03566	0		0.517204	1797379
00:00:00.671	20841	0.03536	0		0.512853	1796363
00:00:00.681	20851	0.03556	0		0.515754	1797030
00:00:00.691	20861	0.03519	0		0.510388	1795807
00:00:00.701	20871	0.03533	0		0.512418	1796260
00:00:00.711	20881	0.03516	0		0.509953	1795700
00:00:00.721	20891	0.03498	0		0.507342	1795089
00:00:00.731	20901	0.03521	0		0.510678	1795873
00:00:00.741	20911	0.03502	0		0.507922	1795221
00:00:00.751	20921	0.03483	0		0.505166	1794594
00:00:00.761	20931	0.03475	0		0.504006	1794313
00:00:00.770	20941	0.03477	0		0.504296	1794384
00:00:00.780	20951	0.03472	0		0.503571	1794228
00:00:00.790	20961	0.03501	0		0.507777	1795201
00:00:00.801	20971	0.03506	0		0.508502	1795349
00:00:00.811	20981	0.03507	0		0.508647	1795393
00:00:00.820	20991	0.03502	0		0.507922	1795246
00:00:00.830	21001	0.03514	0		0.509662	1795643
00:00:00.840	21011	0.03506	0		0.508502	1795362
00:00:00.850	21021	0.03529	0		0.511838	1796145
00:00:00.860	21031	0.03539	0		0.513288	1796461
00:00:00.870	21041	0.03545	0		0.514159	1796668
00:00:00.880	21051	0.03581	0		0.51938	1797869
00:00:00.890	21061	0.03586	0		0.520105	1798050
00:00:00.900	21071	0.03582	0		0.519525	1797898
00:00:00.910	21081	0.03598	0		0.521846	1798436
00:00:00.920	21091	0.03575	0		0.51851	1797693
00:00:00.932	21101	0.0356	0		0.516334	1797177
00:00:00.940	21111	0.03574	0		0.518365	1797651
00:00:00.950	21121	0.03588	0		0.520395	1798116
00:00:00.960	21131	0.03579	0		0.51909	1797798
00:00:00.970	21141	0.03589	0		0.52054	1798146
00:00:00.980	21151	0.03554	0		0.515464	1796962
00:00:00.990	21161	0.0355	0		0.514884	1796847
00:00:01.000	21171	0.03587	0		0.52025	1798067
00:00:01.010	21181	0.03562	0		0.516624	1797243
00:00:01.020	21191	0.03569	0		0.51764	1797482
00:00:01.030	21201	0.03563	0		0.516769	1797290
00:00:01.039	21211	0.0357	0		0.517785	1797514
00:00:01.050	21221	0.03556	0		0.515754	1797048
00:00:01.059	21231	0.03564	0		0.516914	1797317
00:00:01.070	21241	0.03562	0		0.516624	1797229
00:00:01.080	21251	0.03592	0		0.520975	1798244
00:00:01.090	21261	0.03563	0		0.516769	1797280
00:00:01.100	21271	0.03559	0		0.516189	1797138
00:00:01.110	21281	0.03586	0		0.520105	1798060
00:00:01.119	21291	0.03577	0		0.5188	1797746
00:00:01.129	21301	0.0358	0		0.519235	1797859
00:00:01.139	21311	0.03576	0		0.518655	1797707
00:00:01.150	21321	0.03585	0		0.51996	1798031
00:00:01.160	21331	0.0358	0		0.519235	1797847
00:00:01.170	21341	0.03576	0		0.518655	1797727
00:00:01.179	21351	0.03593	0		0.52112	1798268
00:00:01.189	21361	0.03631	0		0.526632	1799545
00:00:01.199	21371	0.0363	0		0.526487	1799540
00:00:01.209	21381	0.03628	0		0.526197	1799442
00:00:01.219	21391	0.03614	0		0.524166	1798974
00:00:01.229	21401	0.03627	0		0.526052	1799432
00:00:01.239	21411	0.03606	0		0.523006	1798734
00:00:01.249	21421	0.03615	0		0.524311	1799009
00:00:01.259	21431	0.03587	0		0.52025	1798094
00:00:01.269	21441	0.03609	0		0.523441	1798813
00:00:01.279	21451	0.0361	0		0.523586	1798869
00:00:01.289	21461	0.03642	0		0.528227	1799943
00:00:01.299	21471	0.03598	0		0.521846	1798453
00:00:01.309	21481	0.03635	0		0.527212	1799678
00:00:01.319	21491	0.03602	0		0.522426	1798595
00:00:01.329	21501	0.03629	0		0.526342	1799498
00:00:01.339	21511	0.03593	0		0.52112	1798290
00:00:01.349	21521	0.03594	0		0.521265	1798329
00:00:01.358	21531	0.0357	0		0.517785	1797506
00:00:01.369	21541	0.03605	0		0.522861	1798676
00:00:01.379	21551	0.03552	0		0.515174	1796893
00:00:01.388	21561	0.03563	0		0.516769	1797288
00:00:01.399	21571	0.03524	0		0.511113	1795962
00:00:01.409	21581	0.03548	0		0.514594	1796781
00:00:01.419	21591	0.03518	0		0.510243	1795751
00:00:01.429	21601	0.0354	0		0.513433	1796499
00:00:01.438	21611	0.03517	0		0.510098	1795729
00:00:01.449	21621	0.03567	0		0.517349	1797409
00:00:01.458	21631	0.03545	0		0.514159	1796673
00:00:01.468	21641	0.0359	0		0.520685	1798182
00:00:01.478	21651	0.03568	0		0.517494	1797453
00:00:01.488	21661	0.036	0		0.522136	1798529
00:00:01.498	21671	0.03591	0		0.52083	1798222
00:00:01.508	21681	0.03607	0		0.523151	1798766
00:00:01.518	21691	0.03595	0		0.521411	1798334
00:00:01.528	21701	0.03583	0		0.51967	1797962
00:00:01.538	21711	0.03616	0		0.524456	1799063
00:00:01.548	21721	0.03637	0		0.527502	1799771
00:00:01.558	21731	0.03562	0		0.516624	1797256
00:00:01.568	21741	0.03624	0		0.525617	1799320
00:00:01.578	21751	0.03585	0		0.51996	1798008
00:00:01.588	21761	0.0362	0		0.525037	1799190
00:00:01.598	21771	0.03597	0		0.521701	1798420
00:00:01.608	21781	0.03604	0		0.522716	1798646
00:00:01.618	21791	0.03561	0		0.516479	1797219
00:00:01.628	21801	0.03589	0		0.52054	1798163
00:00:01.638	21811	0.03584	0		0.519815	1797994
00:00:01.648	21821	0.03554	0		0.515464	1796986
00:00:01.658	21831	0.03556	0		0.515754	1797040
00:00:01.668	21841	0.03604	0		0.522716	1798639
00:00:01.678	21851	0.03584	0		0.519815	1797991
00:00:01.688	21861	0.03589	0		0.52054	1798153
00:00:01.697	21871	0.0358	0		0.519235	1797842
00:00:01.708	21881	0.03614	0		0.524166	1798972
00:00:01.717	21891	0.03614	0		0.524166	1798984
00:00:01.727	21901	0.03586	0		0.520105	1798057
00:00:01.737	21911	0.03605	0		0.522861	1798685
00:00:01.747	21921	0.03597	0		0.521701	1798405
00:00:01.757	21931	0.03627	0		0.526052	1799415
00:00:01.768	21941	0.03601	0		0.522281	1798546
00:00:01.777	21951	0.03596	0		0.521556	1798393
00:00:01.787	21961	0.03617	0		0.524601	1799072
00:00:01.798	21971	0.03604	0		0.522716	1798668
00:00:01.807	21981	0.03671	0		0.532433	1800884
00:00:01.817	21991	0.03641	0		0.528082	1799894
00:00:01.827	22001	0.03661	0		0.530983	1800553
00:00:01.837	22011	0.03642	0		0.528227	1799938
00:00:01.847	22021	0.03647	0		0.528952	1800102
00:00:01.857	22031	0.03645	0		0.528662	1800019
00:00:01.867	22041	0.0367	0		0.532288	1800874
00:00:01.877	22051	0.03646	0		0.528807	1800046
00:00:01.887	22061	0.03671	0		0.532433	1800906
00:00:01.897	22071	0.03664	0		0.531418	1800676
00:00:01.907	22081	0.0369	0		0.535189	1801549
00:00:01.917	22091	0.03694	0		0.535769	1801659
00:00:01.927	22101	0.03731	0		0.541136	1802919
00:00:01.936	22111	0.03695	0		0.535914	1801698
00:00:01.947	22121	0.0373	0		0.540991	1802892
00:00:01.957	22131	0.03685	0		0.534464	1801362
00:00:01.966	22141	0.03786	0		0.549113	1804772
00:00:01.977	22151	0.03756	0		0.544762	1803769
00:00:01.987	22161	0.03759	0		0.545197	1803843
00:00:01.997	22171	0.03748	0		0.543601	1803492
00:00:02.007	22181	0.0376	0		0.545342	1803902
00:00:02.016	22191	0.03725	0		0.540265	1802705
00:00:02.026	22201	0.03751	0		0.544036	1803573
00:00:02.036	22211	0.03752	0		0.544181	1803620
00:00:02.046	22221	0.03772	0		0.547082	1804296
00:00:02.057	22231	0.03757	0		0.544907	1803777
00:00:02.066	22241	0.03771	0		0.546937	1804259
00:00:02.076	22251	0.03799	0		0.550998	1805203
00:00:02.086	22261	0.03791	0		0.549838	1804912
00:00:02.096	22271	0.03799	0		0.550998	1805181
00:00:02.106	22281	0.03865	0		0.560571	1807399
00:00:02.116	22291	0.03795	0		0.550418	1805049
00:00:02.126	22301	0.03855	0		0.55912	1807069
00:00:02.136	22311	0.03866	0		0.560716	1807448
00:00:02.146	22321	0.03879	0		0.562601	1807880
00:00:02.156	22331	0.03879	0		0.562601	1807873
00:00:02.166	22341	0.03903	0		0.566082	1808691
00:00:02.176	22351	0.03914	0		0.567678	1809062
00:00:02.188	22361	0.03943	0		0.571884	1810037
00:00:02.196	22371	0.03939	0		0.571303	1809898
00:00:02.206	22381	0.03939	0		0.571303	1809881
00:00:02.216	22391	0.03952	0		0.573189	1810316
00:00:02.226	22401	0.03945	0		0.572174	1810094
00:00:02.236	22411	0.03976	0		0.57667	1811118
00:00:02.246	22421	0.04007	0		0.581166	1812160
00:00:02.256	22431	0.04013	0		0.582036	1812390
00:00:02.266	22441	0.04036	0		0.585372	1813163
00:00:02.275	22451	0.04053	0		0.587838	1813731
00:00:02.285	22461	0.0414	0		0.600456	1816641
00:00:02.296	22471	0.04109	0		0.59596	1815606
00:00:02.305	22481	0.04134	0		0.599586	1816423
00:00:02.315	22491	0.04201	0		0.609303	1818680
00:00:02.325	22501	0.04244	0		0.61554	1820132
00:00:02.335	22511	0.04265	0		0.618586	1820822
00:00:02.346	22521	0.04304	0		0.624242	1822129
00:00:02.355	22531	0.04331	0		0.628158	1823041
00:00:02.365	22541	0.04396	0		0.637586	1825232
00:00:02.375	22551	0.04409	0		0.639471	1825674
00:00:02.385	22561	0.04466	0		0.647738	1827584
00:00:02.396	22571	0.04471	0		0.648464	1827745
00:00:02.405	22581	0.0452	0		0.65557	1829392
00:00:02.415	22591	0.04517	0		0.655135	1829289
00:00:02.425	22601	0.04567	0		0.662387	1830951
00:00:02.435	22611	0.04555	0		0.660647	1830560
00:00:02.445	22621	0.04589	0		0.665578	1831694
00:00:02.455	22631	0.04705	0		0.682402	1835580
00:00:02.465	22641	0.04698	0		0.681387	1835349
00:00:02.475	22651	0.04756	0		0.689799	1837305
00:00:02.485	22661	0.04759	0		0.690234	1837422
00:00:02.495	22671	0.04782	0		0.69357	1838175
00:00:02.505	22681	0.04836	0		0.701402	1839992
00:00:02.516	22691	0.04804	0		0.696761	1838901
00:00:02.525	22701	0.04881	0		0.707929	1841507
00:00:02.535	22711	0.04921	0		0.713731	1842836
00:00:02.544	22721	0.04953	0		0.718372	1843904
00:00:02.555	22731	0.04989	0		0.723593	1845110
00:00:02.565	22741	0.05033	0		0.729975	1846590
00:00:02.574	22751	0.05028	0		0.72925	1846426
00:00:02.585	22761	0.05084	0		0.737372	1848329
00:00:02.594	22771	0.05116	0		0.742013	1849383
00:00:02.605	22781	0.05126	0		0.743463	1849719
00:00:02.615	22791	0.05133	0		0.744479	1849942
00:00:02.624	22801	0.05182	0		0.751585	1851599
00:00:02.634	22811	0.05184	0		0.751875	1851684
00:00:02.644	22821	0.05206	0		0.755066	1852415
00:00:02.654	22831	0.0523	0		0.758547	1853224
00:00:02.664	22841	0.05289	0		0.767104	1855207
00:00:02.674	22851	0.05317	0		0.771165	1856146
00:00:02.684	22861	0.05341	0		0.774646	1856941
00:00:02.694	22871	0.05402	0		0.783494	1858985
00:00:02.704	22881	0.05394	0		0.782333	1858705
00:00:02.714	22891	0.05451	0		0.790601	1860620
00:00:02.724	22901	0.05477	0		0.794371	1861485
00:00:02.734	22911	0.05511	0		0.799303	1862657
00:00:02.744	22921	0.05518	0		0.800318	1862878
00:00:02.754	22931	0.05562	0		0.8067	1864368
00:00:02.764	22941	0.05615	0		0.814387	1866114
00:00:02.774	22951	0.05614	0		0.814242	1866099
00:00:02.784	22961	0.0565	0		0.819463	1867317
00:00:02.794	22971	0.05668	0		0.822074	1867893
00:00:02.804	22981	0.057	0		0.826715	1868972
00:00:02.814	22991	0.05724	0		0.830196	1869795
00:00:02.824	23001	0.05771	0		0.837013	1871354
00:00:02.833	23011	0.05777	0		0.837883	1871553
00:00:02.843	23021	0.05773	0		0.837303	1871447
00:00:02.854	23031	0.05824	0		0.8447	1873151
00:00:02.864	23041	0.05861	0		0.850066	1874399
00:00:02.874	23051	0.05862	0		0.850211	1874411
00:00:02.883	23061	0.05924	0		0.859203	1876500
00:00:02.893	23071	0.0595	0		0.862974	1877382
00:00:02.904	23081	0.05951	0		0.863119	1877414
00:00:02.913	23091	0.06029	0		0.874432	1880030
00:00:02.923	23101	0.06055	0		0.878203	1880908
00:00:02.933	23111	0.06058	0		0.878638	1881011
00:00:02.943	23121	0.06111	0		0.886325	1882765
00:00:02.954	23131	0.0614	0		0.890531	1883741
00:00:02.963	23141	0.06186	0		0.897203	1885283
00:00:02.973	23151	0.06216	0		0.901554	1886288
00:00:02.983	23161	0.06277	0		0.910402	1888345
00:00:02.993	23171	0.06275	0		0.910111	1888271
00:00:03.004	23181	0.06345	0		0.920264	1890612
00:00:03.013	23191	0.06357	0		0.922005	1891022
00:00:03.023	23201	0.06392	0		0.927081	1892189
00:00:03.033	23211	0.0639	0		0.926791	1892130
00:00:03.043	23221	0.06473	0		0.938829	1894929
00:00:03.053	23231	0.06481	0		0.939989	1895177
00:00:03.063	23241	0.06513	0		0.944631	1896253
00:00:03.073	23251	0.06543	0		0.948982	1897282
00:00:03.083	23261	0.06589	0		0.955653	1898812
00:00:03.093	23271	0.06665	0		0.966676	1901361
00:00:03.103	23281	0.06661	0		0.966096	1901222
00:00:03.113	23291	0.06708	0		0.972913	1902820
00:00:03.123	23301	0.06777	0		0.98292	1905129
00:00:03.132	23311	0.06816	0		0.988577	1906416
00:00:03.143	23321	0.06816	0		0.988577	1906416
00:00:03.152	23331	0.06867	0		0.995974	1908132
00:00:03.162	23341	0.06853	0		0.993943	1907687
00:00:03.173	23351	0.06955	0		1.00874	1911106
00:00:03.183	23361	0.06964	0		1.01004	1911380
00:00:03.192	23371	0.06954	0		1.00859	1911047
00:00:03.202	23381	0.06958	0		1.00917	1911201
00:00:03.212	23391	0.07036	0		1.02049	1913800
00:00:03.222	23401	0.07008	0		1.01642	1912876
00:00:03.232	23411	0.07087	0		1.02788	1915511
00:00:03.242	23421	0.07103	0		1.0302	1916062
00:00:03.252	23431	0.07144	0		1.03615	1917433
00:00:03.262	23441	0.07162	0		1.03876	1918043
00:00:03.272	23451	0.07187	0		1.04239	1918892
00:00:03.282	23461	0.07217	0		1.04674	1919887
00:00:03.292	23471	0.07278	0		1.05558	1921941
00:00:03.302	23481	0.07289	0		1.05718	1922285
00:00:03.312	23491	0.0737	0		1.06893	1925018
00:00:03.322	23501	0.07368	0		1.06864	1924949
00:00:03.332	23511	0.07442	0		1.07937	1927430
00:00:03.342	23521	0.07403	0		1.07371	1926126
00:00:03.352	23531	0.07516	0		1.0901	1929921
00:00:03.362	23541	0.07503	0		1.08822	1929489
00:00:03.372	23551	0.07577	0		1.09895	1931966
00:00:03.382	23561	0.0763	0		1.10664	1933745
00:00:03.392	23571	0.07655	0		1.11026	1934571
00:00:03.402	23581	0.07693	0		1.11577	1935856
00:00:03.412	23591	0.07756	0		1.12491	1937974
00:00:03.422	23601	0.07815	0		1.13347	1939955
00:00:03.431	23611	0.07866	0		1.14087	1941656
00:00:03.441	23621	0.07858	0		1.13971	1941404
00:00:03.452	23631	0.07938	0		1.15131	1944090
00:00:03.462	23641	0.07989	0		1.15871	1945801
00:00:03.472	23651	0.08073	0		1.17089	1948601
00:00:03.481	23661	0.08102	0		1.1751	1949567
00:00:03.492	23671	0.08176	0		1.18583	1952055
00:00:03.501	23681	0.08164	0		1.18409	1951653
00:00:03.511	23691	0.08274	0		1.20004	1955359
00:00:03.521	23701	0.08269	0		1.19932	1955181
00:00:03.531	23711	0.08358	0		1.21223	1958169
00:00:03.541	23721	0.08349	0		1.21092	1957880
00:00:03.551	23731	0.08436	0		1.22354	1960782
00:00:03.561	23741	0.08486	0		1.23079	1962449
00:00:03.571	23751	0.08554	0		1.24065	1964761
00:00:03.581	23761	0.08573	0		1.24341	1965399
00:00:03.591	23771	0.08633	0		1.25211	1967404
00:00:03.601	23781	0.08668	0		1.25719	1968563
00:00:03.611	23791	0.0874	0		1.26763	1970982
00:00:03.621	23801	0.08768	0		1.27169	1971934
00:00:03.632	23811	0.08805	0		1.27706	1973167
00:00:03.641	23821	0.08864	0		1.28561	1975158
00:00:03.651	23831	0.0895	0		1.29809	1978038
00:00:03.661	23841	0.08937	0		1.2962	1977609
00:00:03.671	23851	0.09059	0		1.3139	1981681
00:00:03.681	23861	0.0913	0		1.32419	1984074
00:00:03.691	23871	0.09192	0		1.33319	1986150
00:00:03.701	23881	0.09208	0		1.33551	1986682
00:00:03.711	23891	0.09345	0		1.35538	1991272
00:00:03.720	23901	0.09407	0		1.36437	1993370
00:00:03.730	23911	0.09536	0		1.38308	1997709
00:00:03.740	23921	0.09572	0		1.3883	1998913
00:00:03.751	23931	0.09665	0		1.40179	2002026
00:00:03.761	23941	0.09754	0		1.4147	2005013
00:00:03.770	23951	0.09846	0		1.42804	2008096
00:00:03.780	23961	0.09949	0		1.44298	2011553
00:00:03.790	23971	0.10104	0		1.46546	2016772
00:00:03.800	23981	0.10158	0		1.47329	2018579
00:00:03.810	23991	0.10335	0		1.49896	2024510
00:00:03.820	24001	0.10456	0		1.51651	2028569
00:00:03.830	24011	0.10588	0		1.53566	2032987
00:00:03.840	24021	0.10749	0		1.55901	2038403
00:00:03.850	24031	0.10897	0		1.58048	2043374
00:00:03.860	24041	0.10957	0		1.58918	2045384
00:00:03.870	24051	0.11131	0		1.61441	2051200
00:00:03.880	24061	0.11235	0		1.6295	2054718
00:00:03.890	24071	0.11339	0		1.64458	2058189
00:00:03.900	24081	0.1149	0		1.66648	2063276
00:00:03.910	24091	0.11581	0		1.67968	2066321
00:00:03.920	24101	0.11672	0		1.69288	2069359
00:00:03.930	24111	0.1177	0		1.70709	2072673
00:00:03.940	24121	0.1187	0		1.7216	2075998
00:00:03.950	24131	0.1196	0		1.73465	2079036
00:00:03.960	24141	0.12076	0		1.75148	2082941
00:00:03.970	24151	0.12159	0		1.76351	2085709
00:00:03.980	24161	0.12237	0		1.77483	2088315
00:00:03.989	24171	0.12348	0		1.79093	2092049
00:00:03.999	24181	0.12434	0		1.8034	2094939
00:00:04.010	24191	0.12504	0		1.81355	2097273
00:00:04.020	24201	0.12578	0		1.82428	2099767
00:00:04.030	24211	0.12645	0		1.834	2102020
00:00:04.039	24221	0.12718	0		1.84459	2104481
00:00:04.050	24231	0.12816	0		1.8588	2107767
00:00:04.059	24241	0.12905	0		1.87171	2110745
00:00:04.069	24251	0.12989	0		1.88389	2113552
00:00:04.079	24261	0.13081	0		1.89724	2116634
00:00:04.089	24271	0.13217	0		1.91696	2121219
00:00:04.100	24281	0.13341	0		1.93495	2125370
00:00:04.110	24291	0.13453	0		1.95119	2129126
00:00:04.119	24301	0.1355	0		1.96526	2132376
00:00:04.130	24311	0.13726	0		1.99079	2138299
00:00:04.139	24321	0.13854	0		2.00935	2142590
00:00:04.149	24331	0.13999	0		2.03038	2147440
00:00:04.160	24341	0.14122	0		2.04822	2151568
00:00:04.169	24351	0.14291	0		2.07273	2157254
00:00:04.179	24361	0.14404	0		2.08912	2161039
00:00:04.189	24371	0.14555	0		2.11102	2166109
00:00:04.199	24381	0.14689	0		2.13046	2170601
00:00:04.209	24391	0.14812	0		2.1483	2174735
00:00:04.219	24401	0.14967	0		2.17078	2179923
00:00:04.229	24411	0.15092	0		2.18891	2184125
00:00:04.239	24421	0.15199	0		2.20443	2187725
00:00:04.249	24431	0.15307	0		2.22009	2191334
00:00:04.259	24441	0.15426	0		2.23735	2195347
00:00:04.269	24451	0.15485	0		2.24591	2197326
00:00:04.278	24461	0.1559	0		2.26114	2200825
00:00:04.289	24471	0.15677	0		2.27376	2203749
00:00:04.298	24481	0.15762	0		2.28608	2206608
00:00:04.309	24491	0.15841	0		2.29754	2209251
00:00:04.319	24501	0.15935	0		2.31118	2212416
00:00:04.328	24511	0.15978	0		2.31741	2213858
00:00:04.338	24521	0.16062	0		2.3296	2216661
00:00:04.349	24531	0.1611	0		2.33656	2218271
00:00:04.358	24541	0.16155	0		2.34308	2219796
00:00:04.368	24551	0.16249	0		2.35672	2222947
00:00:04.378	24561	0.16273	0		2.3602	2223739
00:00:04.388	24571	0.16328	0		2.36818	2225610
00:00:04.398	24581	0.16382	0		2.37601	2227419
00:00:04.408	24591	0.16455	0		2.3866	2229851
00:00:04.418	24601	0.16491	0		2.39182	2231080
00:00:04.428	24611	0.16562	0		2.40211	2233457
00:00:04.438	24621	0.16595	0		2.4069	2234574
00:00:04.448	24631	0.16642	0		2.41372	2236128
00:00:04.458	24641	0.16688	0		2.42039	2237685
00:00:04.468	24651	0.16734	0		2.42706	2239207
00:00:04.478	24661	0.16789	0		2.43504	2241081
00:00:04.488	24671	0.16816	0		2.43895	2241961
00:00:04.498	24681	0.16892	0		2.44998	2244521
00:00:04.508	24691	0.16958	0		2.45955	2246744
00:00:04.518	24701	0.16999	0		2.4655	2248103
00:00:04.528	24711	0.17081	0		2.47739	2250851
00:00:04.538	24721	0.17105	0		2.48087	2251660
00:00:04.548	24731	0.17177	0		2.49131	2254080
00:00:04.558	24741	0.17251	0		2.50205	2256569
00:00:04.568	24751	0.17287	0		2.50727	2257768
00:00:04.578	24761	0.17351	0		2.51655	2259918
00:00:04.588	24771	0.17406	0		2.52453	2261765
00:00:04.598	24781	0.17474	0		2.53439	2264047
00:00:04.608	24791	0.17533	0		2.54295	2266017
00:00:04.618	24801	0.17631	0		2.55716	2269322
00:00:04.628	24811	0.17673	0		2.56325	2270731
00:00:04.637	24821	0.17762	0		2.57616	2273710
00:00:04.647	24831	0.17772	0		2.57761	2274053
00:00:04.658	24841	0.17856	0		2.58979	2276856
00:00:04.667	24851	0.17936	0		2.6014	2279565
00:00:04.677	24861	0.17984	0		2.60836	2281164
00:00:04.687	24871	0.18056	0		2.6188	2283569
00:00:04.697	24881	0.18106	0		2.62605	2285261
00:00:04.707	24891	0.1816	0		2.63388	2287065
00:00:04.717	24901	0.18232	0		2.64433	2289503
00:00:04.727	24911	0.1831	0		2.65564	2292120
00:00:04.737	24921	0.18388	0		2.66695	2294714
00:00:04.747	24931	0.18427	0		2.67261	2296032
00:00:04.757	24941	0.18518	0		2.68581	2299090
00:00:04.767	24951	0.18562	0		2.69219	2300551
00:00:04.777	24961	0.18583	0		2.69524	2301275
00:00:04.787	24971	0.18678	0		2.70901	2304460
00:00:04.797	24981	0.18739	0		2.71786	2306490
00:00:04.807	24991	0.18763	0		2.72134	2307316
00:00:04.817	25001	0.18836	0		2.73193	2309753
00:00:04.827	25011	0.18883	0		2.73875	2311347
00:00:04.837	25021	0.18943	0		2.74745	2313351
00:00:04.847	25031	0.19007	0		2.75673	2315500
00:00:04.857	25041	0.19065	0		2.76514	2317438
00:00:04.866	25051	0.19096	0		2.76964	2318477
00:00:04.877	25061	0.19131	0		2.77472	2319662
00:00:04.886	25071	0.19188	0		2.78298	2321562
00:00:04.897	25081	0.19202	0		2.78501	2322018
00:00:04.907	25091	0.19261	0		2.79357	2324021
00:00:04.916	25101	0.19298	0		2.79894	2325249
00:00:04.926	25111	0.19337	0		2.80459	2326554
00:00:04.936	25121	0.19392	0		2.81257	2328405
00:00:04.946	25131	0.19402	0		2.81402	2328737
00:00:04.956	25141	0.19437	0		2.8191	2329906
00:00:04.966	25151	0.19514	0		2.83027	2332515
00:00:04.977	25161	0.19523	0		2.83157	2332809
00:00:04.986	25171	0.19581	0		2.83998	2334743
00:00:04.996	25181	0.19616	0		2.84506	2335931
00:00:05.007	25191	0.19629	0		2.84695	2336374
00:00:05.017	25201	0.19693	0		2.85623	2338508
00:00:05.026	25211	0.19736	0		2.86246	2339954
00:00:05.036	25221	0.19764	0		2.86653	2340906
00:00:05.046	25231	0.19798	0		2.87146	2342038
00:00:05.056	25241	0.19849	0		2.87885	2343743
00:00:05.066	25251	0.19895	0		2.88552	2345294
00:00:05.076	25261	0.19906	0		2.88712	2345658
00:00:05.086	25271	0.19921	0		2.8893	2346152
00:00:05.096	25281	0.19965	0		2.89568	2347626
00:00:05.106	25291	0.20022	0		2.90394	2349534
00:00:05.116	25301	0.20079	0		2.91221	2351449
00:00:05.126	25311	0.20117	0		2.91772	2352734
00:00:05.136	25321	0.20151	0		2.92265	2353893
00:00:05.146	25331	0.20163	0		2.9244	2354264
00:00:05.156	25341	0.2019	0		2.92831	2355201
00:00:05.166	25351	0.20255	0		2.93774	2357369
00:00:05.176	25361	0.2027	0		2.93991	2357863
00:00:05.185	25371	0.20294	0		2.9434	2358682
00:00:05.196	25381	0.20269	0		2.93977	2357824
00:00:05.206	25391	0.20288	0		2.94252	2358474
00:00:05.216	25401	0.20303	0		2.9447	2358972
00:00:05.225	25411	0.2031	0		2.94572	2359222
00:00:05.235	25421	0.2031	0		2.94572	2359210
00:00:05.245	25431	0.20296	0		2.94369	2358746
00:00:05.256	25441	0.20301	0		2.94441	2358926
00:00:05.265	25451	0.20234	0		2.93469	2356670
00:00:05.275	25461	0.20275	0		2.94064	2358037
00:00:05.285	25471	0.20215	0		2.93194	2356012
00:00:05.296	25481	0.20242	0		2.93585	2356946
00:00:05.306	25491	0.20253	0		2.93745	2357287
00:00:05.315	25501	0.20234	0		2.93469	2356657
00:00:05.325	25511	0.20258	0		2.93817	2357462
00:00:05.335	25521	0.20257	0		2.93803	2357435
00:00:05.345	25531	0.20266	0		2.93933	2357738
00:00:05.355	25541	0.2025	0		2.93701	2357201
00:00:05.365	25551	0.20283	0		2.9418	2358290
00:00:05.375	25561	0.2035	0		2.95152	2360550
00:00:05.385	25571	0.20325	0		2.94789	2359703
00:00:05.395	25581	0.20376	0		2.95529	2361436
00:00:05.405	25591	0.20359	0		2.95282	2360867
00:00:05.415	25601	0.20427	0		2.96269	2363123
00:00:05.425	25611	0.20403	0		2.9592	2362346
00:00:05.434	25621	0.20466	0		2.96834	2364442
00:00:05.444	25631	0.20466	0		2.96834	2364456
00:00:05.455	25641	0.20529	0		2.97748	2366548
00:00:05.465	25651	0.20517	0		2.97574	2366154
00:00:05.474	25661	0.20534	0		2.9782	2366739
00:00:05.484	25671	0.20541	0		2.97922	2366973
00:00:05.494	25681	0.20605	0		2.9885	2369104
00:00:05.505	25691	0.20565	0		2.9827	2367784
00:00:05.515	25701	0.20595	0		2.98705	2368770
00:00:05.524	25711	0.20614	0		2.98981	2369415
00:00:05.534	25721	0.20641	0		2.99372	2370320
00:00:05.544	25731	0.20637	0		2.99314	2370180
00:00:05.554	25741	0.20677	0		2.99894	2371513
00:00:05.564	25751	0.20651	0		2.99517	2370645
00:00:05.574	25761	0.2069	0		3.00083	2371965
00:00:05.584	25771	0.20695	0		3.00156	2372119
00:00:05.594	25781	0.20772	0		3.01272	2374718
00:00:05.604	25791	0.2074	0		3.00808	2373644
00:00:05.614	25801	0.20757	0		3.01055	2374223
00:00:05.625	25811	0.20762	0		3.01127	2374368
00:00:05.634	25821	0.20796	0		3.0162	2375518
00:00:05.644	25831	0.20807	0		3.0178	2375905
00:00:05.654	25841	0.20828	0		3.02085	2376585
00:00:05.664	25851	0.20791	0		3.01548	2375346
00:00:05.674	25861	0.20869	0		3.02679	2377956
00:00:05.684	25871	0.20832	0		3.02143	2376719
00:00:05.694	25881	0.20884	0		3.02897	2378477
00:00:05.704	25891	0.20885	0		3.02911	2378511
00:00:05.714	25901	0.20913	0		3.03317	2379459
00:00:05.724	25911	0.20913	0		3.03317	2379444
00:00:05.734	25921	0.20923	0		3.03462	2379770
00:00:05.743	25931	0.20937	0		3.03665	2380253
00:00:05.754	25941	0.20935	0		3.03636	2380199
00:00:05.764	25951	0.20927	0		3.0352	2379922
00:00:05.773	25961	0.21003	0		3.04623	2382454
00:00:05.783	25971	0.20982	0		3.04318	2381746
00:00:05.793	25981	0.21011	0		3.04739	2382727
00:00:05.803	25991	0.21	0		3.04579	2382373
00:00:05.814	26001	0.2106	0		3.05449	2384394
00:00:05.823	26011	0.21052	0		3.05333	2384124
00:00:05.834	26021	0.21083	0		3.05783	2385135
00:00:05.843	26031	0.2108	0		3.05739	2385057
00:00:05.853	26041	0.21067	0		3.05551	2384607
00:00:05.863	26051	0.21091	0		3.05899	2385414
00:00:05.873	26061	0.21135	0		3.06537	2386903
00:00:05.883	26071	0.21158	0		3.06871	2387665
00:00:05.893	26081	0.21169	0		3.0703	2388037
00:00:05.903	26091	0.21138	0		3.06581	2387010
00:00:05.914	26101	0.21189	0		3.0732	2388700
00:00:05.923	26111	0.21144	0		3.06668	2387199
00:00:05.933	26121	0.21176	0		3.07132	2388269
00:00:05.943	26131	0.21148	0		3.06726	2387344
00:00:05.953	26141	0.21162	0		3.06929	2387807
00:00:05.963	26151	0.21163	0		3.06943	2387837
00:00:05.973	26161	0.21158	0		3.06871	2387660
00:00:05.982	26171	0.2114	0		3.0661	2387074
00:00:05.993	26181	0.21201	0		3.07494	2389119
00:00:06.003	26191	0.212	0		3.0748	2389070
00:00:06.013	26201	0.21225	0		3.07843	2389909
00:00:06.023	26211	0.2125	0		3.08205	2390755
00:00:06.032	26221	0.21269	0		3.08481	2391393
00:00:06.043	26231	0.21241	0		3.08075	2390466
00:00:06.052	26241	0.21249	0		3.08191	2390716
00:00:06.062	26251	0.21232	0		3.07944	2390151
00:00:06.072	26261	0.21265	0		3.08423	2391268
00:00:06.083	26271	0.21255	0		3.08278	2390919
00:00:06.092	26281	0.21235	0		3.07988	2390254
00:00:06.102	26291	0.21219	0		3.07755	2389728
00:00:06.113	26301	0.21191	0		3.07349	2388763
00:00:06.123	26311	0.21223	0		3.07814	2389843
00:00:06.132	26321	0.21198	0		3.07451	2388999
00:00:06.142	26331	0.21182	0		3.07219	2388474
00:00:06.152	26341	0.21199	0		3.07465	2389058
00:00:06.162	26351	0.2118	0		3.0719	2388403
00:00:06.172	26361	0.21198	0		3.07451	2389019
00:00:06.182	26371	0.21202	0		3.07509	2389127
00:00:06.192	26381	0.21241	0		3.08075	2390468
00:00:06.202	26391	0.21234	0		3.07973	2390222
00:00:06.212	26401	0.21229	0		3.07901	2390056
00:00:06.222	26411	0.2126	0		3.0835	2391098
00:00:06.232	26421	0.21275	0		3.08568	2391588
00:00:06.242	26431	0.21272	0		3.08524	2391486
00:00:06.252	26441	0.21304	0		3.08988	2392549
00:00:06.262	26451	0.21291	0		3.088	2392114
00:00:06.272	26461	0.21292	0		3.08814	2392155
00:00:06.282	26471	0.21245	0		3.08133	2390574
00:00:06.292	26481	0.21309	0		3.09061	2392737
00:00:06.301	26491	0.21284	0		3.08698	2391890
00:00:06.312	26501	0.21335	0		3.09438	2393590
00:00:06.322	26511	0.21301	0		3.08945	2392474
00:00:06.331	26521	0.21354	0		3.09714	2394251
00:00:06.341	26531	0.21329	0		3.09351	2393388
00:00:06.352	26541	0.21334	0		3.09423	2393568
00:00:06.362	26551	0.21281	0		3.08655	2391789
00:00:06.371	26561	0.21342	0		3.09539	2393849
00:00:06.381	26571	0.21323	0		3.09264	2393217
00:00:06.393	26581	0.21307	0		3.09032	2392661
00:00:06.401	26591	0.21295	0		3.08858	2392275
00:00:06.411	26601	0.21293	0		3.08829	2392192
00:00:06.421	26611	0.2127	0		3.08495	2391429
00:00:06.431	26621	0.21281	0		3.08655	2391779
00:00:06.442	26631	0.21248	0		3.08176	2390699
00:00:06.451	26641	0.2127	0		3.08495	2391420
00:00:06.461	26651	0.21251	0		3.0822	2390794
00:00:06.471	26661	0.21235	0		3.07988	2390244
00:00:06.481	26671	0.21248	0		3.08176	2390679
00:00:06.491	26681	0.2125	0		3.08205	2390767
00:00:06.501	26691	0.21255	0		3.08278	2390936
00:00:06.511	26701	0.21223	0		3.07814	2389850
00:00:06.521	26711	0.21227	0		3.07872	2389968
00:00:06.531	26721	0.21259	0		3.08336	2391054
00:00:06.541	26731	0.21277	0		3.08597	2391674
00:00:06.551	26741	0.2126	0		3.0835	2391103
00:00:06.561	26751	0.21262	0		3.08379	2391154
00:00:06.571	26761	0.21252	0		3.08234	2390814
00:00:06.581	26771	0.21265	0		3.08423	2391260
00:00:06.590	26781	0.21271	0		3.0851	2391473
00:00:06.600	26791	0.21259	0		3.08336	2391041
00:00:06.610	26801	0.21267	0		3.08452	2391334
00:00:06.620	26811	0.21243	0		3.08104	2390508
00:00:06.630	26821	0.21275	0		3.08568	2391588
00:00:06.640	26831	0.21292	0		3.08814	2392167
00:00:06.650	26841	0.21301	0		3.08945	2392464
00:00:06.660	26851	0.2129	0		3.08785	2392082
00:00:06.670	26861	0.21289	0		3.08771	2392055
00:00:06.680	26871	0.21282	0		3.08669	2391831
00:00:06.690	26881	0.21279	0		3.08626	2391740
00:00:06.700	26891	0.21291	0		3.088	2392121
00:00:06.710	26901	0.21287	0		3.08742	2391981
00:00:06.720	26911	0.21346	0		3.09597	2393984
00:00:06.730	26921	0.21284	0		3.08698	2391899
00:00:06.740	26931	0.21321	0		3.09235	2393128
00:00:06.750	26941	0.213	0		3.0893	2392447
00:00:06.760	26951	0.213	0		3.0893	2392415
00:00:06.770	26961	0.21264	0		3.08408	2391240
00:00:06.780	26971	0.21296	0		3.08872	2392285
00:00:06.790	26981	0.21254	0		3.08263	2390887
00:00:06.800	26991	0.21244	0		3.08118	2390559
00:00:06.810	27001	0.21241	0		3.08075	2390449
00:00:06.820	27011	0.21221	0		3.07785	2389796
00:00:06.830	27021	0.21195	0		3.07407	2388909
00:00:06.840	27031	0.21208	0		3.07596	2389345
00:00:06.850	27041	0.21164	0		3.06958	2387878
00:00:06.860	27051	0.2118	0		3.0719	2388418
00:00:06.870	27061	0.21164	0		3.06958	2387878
00:00:06.880	27071	0.21175	0		3.07117	2388232
00:00:06.890	27081	0.21163	0		3.06943	2387832
00:00:06.900	27091	0.21166	0		3.06987	2387932
00:00:06.910	27101	0.21203	0		3.07523	2389190
00:00:06.919	27111	0.2123	0		3.07915	2390075
00:00:06.929	27121	0.21222	0		3.07799	2389809
00:00:06.939	27131	0.21213	0		3.07668	2389504
00:00:06.950	27141	0.21222	0		3.07799	2389823
00:00:06.959	27151	0.21248	0		3.08176	2390689
00:00:06.969	27161	0.21258	0		3.08321	2391027
00:00:06.979	27171	0.21238	0		3.08031	2390352
00:00:06.989	27181	0.21219	0		3.07755	2389730
00:00:06.999	27191	0.21226	0		3.07857	2389951
00:00:07.009	27201	0.2122	0		3.0777	2389742
00:00:07.019	27211	0.21249	0		3.08191	2390711
00:00:07.029	27221	0.21214	0		3.07683	2389537
00:00:07.039	27231	0.21187	0		3.07291	2388648
00:00:07.049	27241	0.21183	0		3.07233	2388506
00:00:07.059	27251	0.21201	0		3.07494	2389097
00:00:07.069	27261	0.21202	0		3.07509	2389127
00:00:07.079	27271	0.21229	0		3.07901	2390039
00:00:07.089	27281	0.21205	0		3.07552	2389259
00:00:07.099	27291	0.2122	0		3.0777	2389752
00:00:07.109	27301	0.21232	0		3.07944	2390166
00:00:07.119	27311	0.2123	0		3.07915	2390098
00:00:07.129	27321	0.21262	0		3.08379	2391152
00:00:07.139	27331	0.21258	0		3.08321	2391029
00:00:07.149	27341	0.21252	0		3.08234	2390826
00:00:07.159	27351	0.21276	0		3.08582	2391642
00:00:07.168	27361	0.21275	0		3.08568	2391606
00:00:07.178	27371	0.21259	0		3.08336	2391046
00:00:07.189	27381	0.21285	0		3.08713	2391923
00:00:07.199	27391	0.2131	0		3.09075	2392768
00:00:07.208	27401	0.21289	0		3.08771	2392065
00:00:07.219	27411	0.21335	0		3.09438	2393590
00:00:07.228	27421	0.21324	0		3.09278	2393236
00:00:07.238	27431	0.21307	0		3.09032	2392658
00:00:07.248	27441	0.21305	0		3.09003	2392596
00:00:07.258	27451	0.21308	0		3.09046	2392705
00:00:07.268	27461	0.21316	0		3.09162	2392962
00:00:07.278	27471	0.21347	0		3.09612	2394016
00:00:07.288	27481	0.21354	0		3.09714	2394258
00:00:07.298	27491	0.2133	0		3.09365	2393452
00:00:07.308	27501	0.2133	0		3.09365	2393444
00:00:07.318	27511	0.21343	0		3.09554	2393867
00:00:07.329	27521	0.21309	0		3.09061	2392727
00:00:07.338	27531	0.21316	0		3.09162	2392981
00:00:07.348	27541	0.21324	0		3.09278	2393231
00:00:07.358	27551	0.21293	0		3.08829	2392199
00:00:07.368	27561	0.21302	0		3.08959	2392513
00:00:07.378	27571	0.2131	0		3.09075	2392768
00:00:07.388	27581	0.21264	0		3.08408	2391215
00:00:07.398	27591	0.21267	0		3.08452	2391331
00:00:07.408	27601	0.21249	0		3.08191	2390711
00:00:07.417	27611	0.21282	0		3.08669	2391843
00:00:07.428	27621	0.21271	0		3.0851	2391473
00:00:07.438	27631	0.21264	0		3.08408	2391237
00:00:07.448	27641	0.21259	0		3.08336	2391049
00:00:07.458	27651	0.21287	0		3.08742	2392011
00:00:07.467	27661	0.21261	0		3.08365	2391132
00:00:07.477	27671	0.21299	0		3.08916	2392400
00:00:07.487	27681	0.21281	0		3.08655	2391799
00:00:07.498	27691	0.21293	0		3.08829	2392185
00:00:07.508	27701	0.21299	0		3.08916	2392393
00:00:07.517	27711	0.21288	0		3.08756	2392035
00:00:07.527	27721	0.21297	0		3.08887	2392344
00:00:07.537	27731	0.21346	0		3.09597	2393989
00:00:07.548	27741	0.21315	0		3.09148	2392937
00:00:07.558	27751	0.21343	0		3.09554	2393864
00:00:07.568	27761	0.21326	0		3.09307	2393315
00:00:07.577	27771	0.21359	0		3.09786	2394414
00:00:07.587	27781	0.21331	0		3.0938	2393488
00:00:07.597	27791	0.21379	0		3.10076	2395098
00:00:07.607	27801	0.21377	0		3.10047	2395026
00:00:07.617	27811	0.21381	0		3.10105	2395149
00:00:07.627	27821	0.21381	0		3.10105	2395144
00:00:07.637	27831	0.21428	0		3.10787	2396719
00:00:07.647	27841	0.21383	0		3.10134	2395218
00:00:07.657	27851	0.21401	0		3.10395	2395829
00:00:07.667	27861	0.21393	0		3.10279	2395563
00:00:07.677	27871	0.21422	0		3.107	2396519
00:00:07.687	27881	0.21419	0		3.10656	2396436
00:00:07.696	27891	0.21457	0		3.11207	2397692
00:00:07.706	27901	0.21446	0		3.11048	2397338
00:00:07.716	27911	0.2148	0		3.11541	2398472
00:00:07.726	27921	0.21455	0		3.11178	2397645
00:00:07.736	27931	0.21496	0		3.11773	2399004
00:00:07.746	27941	0.2146	0		3.11251	2397800
00:00:07.757	27951	0.21523	0		3.12165	2399911
00:00:07.767	27961	0.21439	0		3.10946	2397083
00:00:07.776	27971	0.21499	0		3.11817	2399114
00:00:07.786	27981	0.2147	0		3.11396	2398147
00:00:07.796	27991	0.21488	0		3.11657	2398738
00:00:07.806	28001	0.21486	0		3.11628	2398670
00:00:07.816	28011	0.21471	0		3.1141	2398160
00:00:07.826	28021	0.2148	0		3.11541	2398484
00:00:07.836	28031	0.21465	0		3.11323	2397978
00:00:07.847	28041	0.21438	0		3.10932	2397052
00:00:07.856	28051	0.21456	0		3.11193	2397675
00:00:07.866	28061	0.2141	0		3.10526	2396110
00:00:07.876	28071	0.21421	0		3.10685	2396492
00:00:07.886	28081	0.2141	0		3.10526	2396120
00:00:07.896	28091	0.21385	0		3.10163	2395279
00:00:07.906	28101	0.21418	0		3.10642	2396375
00:00:07.916	28111	0.21457	0		3.11207	2397692
00:00:07.926	28121	0.21421	0		3.10685	2396505
00:00:07.936	28131	0.21471	0		3.1141	2398160
00:00:07.946	28141	0.21466	0		3.11338	2398010
00:00:07.956	28151	0.21493	0		3.1173	2398896
00:00:07.966	28161	0.21518	0		3.12092	2399748
00:00:07.975	28171	0.21546	0		3.12498	2400691
00:00:07.986	28181	0.2152	0		3.12121	2399825
00:00:07.996	28191	0.21567	0		3.12803	2401400
00:00:08.006	28201	0.21543	0		3.12455	2400580
00:00:08.016	28211	0.21543	0		3.12455	2400599
00:00:08.025	28221	0.21576	0		3.12933	2401701
00:00:08.035	28231	0.21578	0		3.12962	2401760
00:00:08.045	28241	0.21559	0		3.12687	2401112
00:00:08.055	28251	0.21579	0		3.12977	2401804
00:00:08.065	28261	0.21563	0		3.12745	2401249
00:00:08.075	28271	0.21596	0		3.13223	2402348
00:00:08.085	28281	0.21546	0		3.12498	2400688
00:00:08.095	28291	0.2157	0		3.12846	2401480
00:00:08.105	28301	0.21588	0		3.13107	2402101
00:00:08.115	28311	0.21588	0		3.13107	2402079
00:00:08.125	28321	0.21607	0		3.13383	2402745
00:00:08.135	28331	0.21647	0		3.13963	2404089
00:00:08.145	28341	0.21616	0		3.13513	2403020
00:00:08.155	28351	0.21671	0		3.14311	2404888
00:00:08.165	28361	0.21693	0		3.1463	2405634
00:00:08.175	28371	0.21723	0		3.15065	2406634
00:00:08.185	28381	0.21713	0		3.1492	2406306
00:00:08.195	28391	0.21738	0		3.15283	2407113
00:00:08.205	28401	0.21736	0		3.15254	2407076
00:00:08.215	28411	0.21741	0		3.15326	2407245
00:00:08.225	28421	0.21727	0		3.15123	2406749
00:00:08.235	28431	0.21756	0		3.15544	2407728
00:00:08.245	28441	0.21748	0		3.15428	2407458
00:00:08.255	28451	0.21786	0		3.15979	2408723
00:00:08.265	28461	0.21768	0		3.15718	2408125
00:00:08.275	28471	0.21786	0		3.15979	2408750
00:00:08.284	28481	0.21768	0		3.15718	2408125
00:00:08.295	28491	0.21784	0		3.1595	2408677
00:00:08.304	28501	0.21812	0		3.16356	2409599
00:00:08.314	28511	0.21842	0		3.16791	2410602
00:00:08.326	28521	0.21836	0		3.16704	2410403
00:00:08.334	28531	0.21848	0		3.16878	2410808
00:00:08.344	28541	0.21863	0		3.17096	2411322
00:00:08.355	28551	0.21891	0		3.17502	2412256
00:00:08.364	28561	0.21912	0		3.17807	2412980
00:00:08.374	28571	0.21917	0		3.17879	2413120
00:00:08.384	28581	0.21886	0		3.1743	2412085
00:00:08.394	28591	0.21936	0		3.18155	2413787
00:00:08.404	28601	0.21963	0		3.18546	2414677
00:00:08.415	28611	0.21929	0		3.18053	2413549
00:00:08.424	28621	0.21911	0		3.17792	2412943
00:00:08.434	28631	0.21861	0		3.17067	2411251
00:00:08.444	28641	0.21866	0		3.17139	2411421
00:00:08.454	28651	0.21879	0		3.17328	2411847
00:00:08.464	28661	0.21869	0		3.17183	2411529
00:00:08.474	28671	0.21843	0		3.16806	2410654
00:00:08.484	28681	0.21875	0		3.1727	2411740
00:00:08.494	28691	0.21881	0		3.17357	2411926
00:00:08.504	28701	0.21876	0		3.17284	2411762
00:00:08.514	28711	0.21886	0		3.1743	2412100
00:00:08.524	28721	0.21901	0		3.17647	2412595
00:00:08.534	28731	0.21929	0		3.18053	2413546
00:00:08.544	28741	0.2191	0		3.17778	2412896
00:00:08.554	28751	0.21933	0		3.18111	2413659
00:00:08.563	28761	0.21937	0		3.18169	2413792
00:00:08.573	28771	0.2194	0		3.18213	2413895
00:00:08.584	28781	0.21916	0		3.17865	2413113
00:00:08.594	28791	0.21976	0		3.18735	2415126
00:00:08.604	28801	0.21963	0		3.18546	2414680
00:00:08.614	28811	0.2198	0		3.18793	2415233
00:00:08.623	28821	0.22002	0		3.19112	2415971
00:00:08.633	28831	0.22012	0		3.19257	2416318
00:00:08.643	28841	0.21995	0		3.1901	2415744
00:00:08.654	28851	0.21988	0		3.18909	2415526
00:00:08.663	28861	0.22035	0		3.19591	2417078
00:00:08.673	28871	0.22045	0		3.19736	2417431
00:00:08.683	28881	0.22026	0		3.1946	2416786
00:00:08.693	28891	0.22068	0		3.20069	2418191
00:00:08.704	28901	0.22054	0		3.19866	2417720
00:00:08.713	28911	0.2207	0		3.20098	2418267
00:00:08.723	28921	0.22036	0		3.19605	2417134
00:00:08.733	28931	0.22066	0		3.2004	2418139
00:00:08.743	28941	0.22012	0		3.19257	2416332
00:00:08.753	28951	0.22015	0		3.193	2416416
00:00:08.763	28961	0.22055	0		3.19881	2417757
00:00:08.773	28971	0.22038	0		3.19634	2417200
00:00:08.783	28981	0.22075	0		3.20171	2418438
00:00:08.793	28991	0.22048	0		3.19779	2417516
00:00:08.803	29001	0.22032	0		3.19547	2416997
00:00:08.813	29011	0.2204	0		3.19663	2417276
00:00:08.822	29021	0.22062	0		3.19982	2418009
00:00:08.833	29031	0.22037	0		3.1962	2417151
00:00:08.843	29041	0.22054	0		3.19866	2417745
00:00:08.852	29051	0.22045	0		3.19736	2417418
00:00:08.863	29061	0.22057	0		3.1991	2417821
00:00:08.873	29071	0.22046	0		3.1975	2417475
00:00:08.882	29081	0.22046	0		3.1975	2417465
00:00:08.893	29091	0.22034	0		3.19576	2417073
00:00:08.902	29101	0.22058	0		3.19924	2417850
00:00:08.913	29111	0.22074	0		3.20156	2418401
00:00:08.923	29121	0.22082	0		3.20272	2418657
00:00:08.932	29131	0.22091	0		3.20403	2418988
00:00:08.942	29141	0.22078	0		3.20214	2418535
00:00:08.952	29151	0.22084	0		3.20301	2418730
00:00:08.962	29161	0.22085	0		3.20316	2418787
00:00:08.972	29171	0.22136	0		3.21055	2420491
00:00:08.984	29181	0.22155	0		3.21331	2421106
00:00:08.992	29191	0.22153	0		3.21302	2421055
00:00:09.002	29201	0.22142	0		3.21142	2420670
00:00:09.012	29211	0.22136	0		3.21055	2420488
00:00:09.022	29221	0.22143	0		3.21157	2420716
00:00:09.032	29231	0.22137	0		3.2107	2420505
00:00:09.042	29241	0.22127	0		3.20925	2420172
00:00:09.052	29251	0.22167	0		3.21505	2421525
00:00:09.062	29261	0.22152	0		3.21288	2421011
00:00:09.072	29271	0.22164	0		3.21462	2421432
00:00:09.082	29281	0.22171	0		3.21563	2421673
00:00:09.091	29291	0.22147	0		3.21215	2420837
00:00:09.102	29301	0.2215	0		3.21258	2420947
00:00:09.112	29311	0.22182	0		3.21723	2422038
00:00:09.122	29321	0.22172	0		3.21578	2421678
00:00:09.132	29331	0.22135	0		3.21041	2420449
00:00:09.141	29341	0.2219	0		3.21839	2422306
00:00:09.152	29351	0.2218	0		3.21694	2421960
00:00:09.162	29361	0.22208	0		3.221	2422901
00:00:09.171	29371	0.22184	0		3.21752	2422092
00:00:09.182	29381	0.22196	0		3.21926	2422512
00:00:09.192	29391	0.22182	0		3.21723	2422011
00:00:09.202	29401	0.22191	0		3.21853	2422321
00:00:09.212	29411	0.22193	0		3.21882	2422399
00:00:09.221	29421	0.22202	0		3.22013	2422686
00:00:09.231	29431	0.22214	0		3.22187	2423086
00:00:09.241	29441	0.22193	0		3.21882	2422397
00:00:09.251	29451	0.22178	0		3.21665	2421881
00:00:09.261	29461	0.22208	0		3.221	2422891
00:00:09.271	29471	0.22171	0		3.21563	2421646
00:00:09.281	29481	0.22185	0		3.21766	2422119
00:00:09.291	29491	0.22214	0		3.22187	2423100
00:00:09.301	29501	0.22174	0		3.21607	2421771
00:00:09.311	29511	0.22191	0		3.21853	2422340
00:00:09.321	29521	0.22147	0		3.21215	2420862
00:00:09.331	29531	0.2214	0		3.21113	2420630
00:00:09.341	29541	0.2218	0		3.21694	2421957
00:00:09.351	29551	0.222	0		3.21984	2422646
00:00:09.361	29561	0.22178	0		3.21665	2421896
00:00:09.371	29571	0.22223	0		3.22317	2423389
00:00:09.381	29581	0.22236	0		3.22506	2423833
00:00:09.390	29591	0.22213	0		3.22172	2423061
00:00:09.400	29601	0.22164	0		3.21462	2421408
00:00:09.410	29611	0.22222	0		3.22303	2423372
00:00:09.421	29621	0.22232	0		3.22448	2423698
00:00:09.431	29631	0.22224	0		3.22332	2423421
00:00:09.440	29641	0.22203	0		3.22027	2422717
00:00:09.451	29651	0.22183	0		3.21737	2422075
00:00:09.461	29661	0.22257	0		3.2281	2424541
00:00:09.470	29671	0.22184	0		3.21752	2422099
00:00:09.480	29681	0.2222	0		3.22274	2423306
00:00:09.490	29691	0.22203	0		3.22027	2422717
00:00:09.500	29701	0.2222	0		3.22274	2423294
00:00:09.510	29711	0.22211	0		3.22143	2422993
00:00:09.520	29721	0.22189	0		3.21824	2422272
00:00:09.530	29731	0.22168	0		3.2152	2421552
00:00:09.540	29741	0.22172	0		3.21578	2421698
00:00:09.550	29751	0.22155	0		3.21331	2421114
00:00:09.560	29761	0.22181	0		3.21708	2421999
00:00:09.570	29771	0.22171	0		3.21563	2421644
00:00:09.580	29781	0.22198	0		3.21955	2422558
00:00:09.590	29791	0.22204	0		3.22042	2422757
00:00:09.600	29801	0.22203	0		3.22027	2422737
00:00:09.610	29811	0.22166	0		3.21491	2421491
00:00:09.620	29821	0.22171	0		3.21563	2421658
00:00:09.630	29831	0.22177	0		3.2165	2421871
00:00:09.640	29841	0.2215	0		3.21258	2420937
00:00:09.650	29851	0.22146	0		3.212	2420813
00:00:09.660	29861	0.22165	0		3.21476	2421464
00:00:09.670	29871	0.22125	0		3.20896	2420101
00:00:09.679	29881	0.22183	0		3.21737	2422058
00:00:09.690	29891	0.22124	0		3.20881	2420065
00:00:09.700	29901	0.22123	0		3.20867	2420050
00:00:09.710	29911	0.22101	0		3.20548	2419297
00:00:09.720	29921	0.22117	0		3.2078	2419829
00:00:09.730	29931	0.22102	0		3.20562	2419349
00:00:09.739	29941	0.22082	0		3.20272	2418684
00:00:09.750	29951	0.22073	0		3.20142	2418372
00:00:09.759	29961	0.22114	0		3.20736	2419733
00:00:09.769	29971	0.22054	0		3.19866	2417733
00:00:09.779	29981	0.22125	0		3.20896	2420101
00:00:09.789	29991	0.22087	0		3.20345	2418828
00:00:09.799	30001	0.22119	0		3.20809	2419928
00:00:09.809	30011	0.22092	0		3.20417	2419005
00:00:09.819	30021	0.22126	0		3.2091	2420158
00:00:09.829	30031	0.22055	0		3.19881	2417777
00:00:09.839	30041	0.2208	0		3.20243	2418620
00:00:09.849	30051	0.22079	0		3.20229	2418557
00:00:09.859	30061	0.22079	0		3.20229	2418566
00:00:09.869	30071	0.22085	0		3.20316	2418765
00:00:09.879	30081	0.2212	0		3.20823	2419947
00:00:09.889	30091	0.22095	0		3.20461	2419105
00:00:09.899	30101	0.22161	0		3.21418	2421307
00:00:09.909	30111	0.22118	0		3.20794	2419881
00:00:09.919	30121	0.22145	0		3.21186	2420783
00:00:09.929	30131	0.22117	0		3.2078	2419839
00:00:09.939	30141	0.22131	0		3.20983	2420312
00:00:09.949	30151	0.22098	0		3.20504	2419219
00:00:09.959	30161	0.22109	0		3.20664	2419581
00:00:09.968	30171	0.22139	0		3.21099	2420576
00:00:09.978	30181	0.22168	0		3.2152	2421540
00:00:09.988	30191	0.2216	0		3.21404	2421273
00:00:09.999	30201	0.22201	0		3.21998	2422678
00:00:10.009	30211	0.22171	0		3.21563	2421658
00:00:10.018	30221	0.22168	0		3.2152	2421550
00:00:10.028	30231	0.22178	0		3.21665	2421908
00:00:10.039	30241	0.22179	0		3.21679	2421913
00:00:10.048	30251	0.22199	0		3.21969	2422590
00:00:10.058	30261	0.22182	0		3.21723	2422021
00:00:10.069	30271	0.22148	0		3.21229	2420876
00:00:10.078	30281	0.22166	0		3.21491	2421479
00:00:10.088	30291	0.22177	0		3.2165	2421845
00:00:10.098	30301	0.22169	0		3.21534	2421587
00:00:10.108	30311	0.2214	0		3.21113	2420621
00:00:10.118	30321	0.22146	0		3.212	2420830
00:00:10.128	30331	0.22129	0		3.20954	2420248
00:00:10.138	30341	0.22114	0		3.20736	2419745
00:00:10.148	30351	0.22144	0		3.21171	2420761
00:00:10.158	30361	0.2217	0		3.21549	2421639
00:00:10.168	30371	0.22135	0		3.21041	2420456
00:00:10.178	30381	0.22161	0		3.21418	2421334
00:00:10.188	30391	0.22151	0		3.21273	2420986
00:00:10.198	30401	0.22161	0		3.21418	2421322
00:00:10.208	30411	0.22167	0		3.21505	2421525
00:00:10.218	30421	0.22157	0		3.2136	2421204
00:00:10.228	30431	0.22159	0		3.21389	2421263
00:00:10.237	30441	0.2216	0		3.21404	2421275
00:00:10.248	30451	0.22165	0		3.21476	2421457
00:00:10.258	30461	0.22171	0		3.21563	2421663
00:00:10.268	30471	0.22138	0		3.21084	2420537
00:00:10.278	30481	0.22166	0		3.21491	2421479
00:00:10.287	30491	0.22124	0		3.20881	2420072
00:00:10.298	30501	0.22159	0		3.21389	2421266
00:00:10.307	30511	0.22143	0		3.21157	2420701
00:00:10.318	30521	0.22168	0		3.2152	2421555
00:00:10.328	30531	0.22142	0		3.21142	2420682
00:00:10.337	30541	0.22112	0		3.20707	2419662
00:00:10.348	30551	0.22144	0		3.21171	2420739
00:00:10.357	30561	0.22176	0		3.21636	2421830
00:00:10.367	30571	0.22114	0		3.20736	2419755
00:00:10.377	30581	0.22126	0		3.2091	2420141
00:00:10.387	30591	0.22134	0		3.21026	2420425
00:00:10.397	30601	0.22165	0		3.21476	2421454
00:00:10.407	30611	0.22143	0		3.21157	2420714
00:00:10.417	30621	0.22159	0		3.21389	2421253
00:00:10.427	30631	0.22152	0		3.21288	2421013
00:00:10.437	30641	0.22156	0		3.21346	2421141
00:00:10.447	30651	0.22165	0		3.21476	2421442
00:00:10.457	30661	0.22207	0		3.22085	2422877
00:00:10.467	30671	0.22175	0		3.21621	2421800
00:00:10.477	30681	0.22203	0		3.22027	2422727
00:00:10.487	30691	0.22173	0		3.21592	2421725
00:00:10.497	30701	0.22196	0		3.21926	2422482
00:00:10.507	30711	0.22151	0		3.21273	2420994
00:00:10.517	30721	0.22164	0		3.21462	2421422
00:00:10.527	30731	0.22188	0		3.2181	2422232
00:00:10.537	30741	0.22157	0		3.2136	2421185
00:00:10.547	30751	0.22124	0		3.20881	2420089
00:00:10.557	30761	0.22186	0		3.21781	2422160
00:00:10.567	30771	0.22167	0		3.21505	2421508
00:00:10.576	30781	0.22187	0		3.21795	2422197
00:00:10.586	30791	0.22197	0		3.2194	2422517
00:00:10.597	30801	0.22176	0		3.21636	2421815
00:00:10.606	30811	0.22166	0		3.21491	2421493
00:00:10.616	30821	0.22211	0		3.22143	2422983
00:00:10.626	30831	0.222	0		3.21984	2422619
00:00:10.636	30841	0.22231	0		3.22433	2423659
00:00:10.646	30851	0.22211	0		3.22143	2423007
00:00:10.656	30861	0.222	0		3.21984	2422639
00:00:10.666	30871	0.22215	0		3.22201	2423144
00:00:10.676	30881	0.22241	0		3.22578	2423990
00:00:10.686	30891	0.22175	0		3.21621	2421788
00:00:10.696	30901	0.22195	0		3.21911	2422472
00:00:10.706	30911	0.22162	0		3.21433	2421349
00:00:10.716	30921	0.22178	0		3.21665	2421903
00:00:10.726	30931	0.22195	0		3.21911	2422458
00:00:10.736	30941	0.22173	0		3.21592	2421739
00:00:10.746	30951	0.22163	0		3.21447	2421373
00:00:10.756	30961	0.22185	0		3.21766	2422136
00:00:10.766	30971	0.22188	0		3.2181	2422240
00:00:10.776	30981	0.22178	0		3.21665	2421901
00:00:10.786	30991	0.22164	0		3.21462	2421425
00:00:10.796	31001	0.22194	0		3.21897	2422423
00:00:10.806	31011	0.22229	0		3.22404	2423605
00:00:10.816	31021	0.22206	0		3.22071	2422842
00:00:10.826	31031	0.22199	0		3.21969	2422600
00:00:10.836	31041	0.22164	0		3.21462	2421415
00:00:10.846	31051	0.22185	0		3.21766	2422141
00:00:10.855	31061	0.22192	0		3.21868	2422350
00:00:10.866	31071	0.22182	0		3.21723	2422021
00:00:10.875	31081	0.22178	0		3.21665	2421903
00:00:10.885	31091	0.22207	0		3.22085	2422852
00:00:10.895	31101	0.22195	0		3.21911	2422475
00:00:10.905	31111	0.22191	0		3.21853	2422338
00:00:10.915	31121	0.2218	0		3.21694	2421967
00:00:10.925	31131	0.22192	0		3.21868	2422355
00:00:10.935	31141	0.22191	0		3.21853	2422343
00:00:10.945	31151	0.2218	0		3.21694	2421972
00:00:10.955	31161	0.22203	0		3.22027	2422722
00:00:10.965	31171	0.22198	0		3.21955	2422578
00:00:10.975	31181	0.22198	0		3.21955	2422553
00:00:10.985	31191	0.22207	0		3.22085	2422877
00:00:10.995	31201	0.22182	0		3.21723	2422016
00:00:11.005	31211	0.22225	0		3.22346	2423480
00:00:11.015	31221	0.22225	0		3.22346	2423455
00:00:11.025	31231	0.22189	0		3.21824	2422269
00:00:11.035	31241	0.22221	0		3.22288	2423326
00:00:11.045	31251	0.22197	0		3.2194	2422514
00:00:11.055	31261	0.22202	0		3.22013	2422703
00:00:11.065	31271	0.22197	0		3.2194	2422514
00:00:11.075	31281	0.22244	0		3.22622	2424096
00:00:11.085	31291	0.22217	0		3.2223	2423198
00:00:11.095	31301	0.22234	0		3.22477	2423774
00:00:11.105	31311	0.2219	0		3.21839	2422286
00:00:11.114	31321	0.2222	0		3.22274	2423287
00:00:11.125	31331	0.22203	0		3.22027	2422725
00:00:11.135	31341	0.22221	0		3.22288	2423340
00:00:11.145	31351	0.22186	0		3.21781	2422165
00:00:11.155	31361	0.22192	0		3.21868	2422367
00:00:11.165	31371	0.22256	0		3.22796	2424507
00:00:11.174	31381	0.22202	0		3.22013	2422681
00:00:11.184	31391	0.2222	0		3.22274	2423289
00:00:11.194	31401	0.22242	0		3.22593	2424027
00:00:11.205	31411	0.22209	0		3.22114	2422943
00:00:11.214	31421	0.22221	0		3.22288	2423331
00:00:11.224	31431	0.22238	0		3.22535	2423922
00:00:11.234	31441	0.22226	0		3.22361	2423495
00:00:11.244	31451	0.22223	0		3.22317	2423389
00:00:11.254	31461	0.22228	0		3.2239	2423568
00:00:11.264	31471	0.22259	0		3.22839	2424600
00:00:11.274	31481	0.22246	0		3.22651	2424172
00:00:11.284	31491	0.22205	0		3.22056	2422783
00:00:11.294	31501	0.22233	0		3.22462	2423740
00:00:11.304	31511	0.22251	0		3.22723	2424348
00:00:11.314	31521	0.2227	0		3.22999	2424995
00:00:11.324	31531	0.22224	0		3.22332	2423421
00:00:11.334	31541	0.22267	0		3.22955	2424888
00:00:11.344	31551	0.22223	0		3.22317	2423387
00:00:11.354	31561	0.22244	0		3.22622	2424101
00:00:11.364	31571	0.22246	0		3.22651	2424181
00:00:11.374	31581	0.2221	0		3.22129	2422952
00:00:11.384	31591	0.22301	0		3.23449	2426005
00:00:11.394	31601	0.22239	0		3.22549	2423924
00:00:11.404	31611	0.22252	0		3.22738	2424380
00:00:11.414	31621	0.22246	0		3.22651	2424162
00:00:11.424	31631	0.22275	0		3.23071	2425155
00:00:11.434	31641	0.22268	0		3.2297	2424922
00:00:11.444	31651	0.22248	0		3.2268	2424243
00:00:11.453	31661	0.22253	0		3.22752	2424416
00:00:11.464	31671	0.22248	0		3.2268	2424240
00:00:11.473	31681	0.22246	0		3.22651	2424184
00:00:11.483	31691	0.22281	0		3.23159	2425332
00:00:11.494	31701	0.22251	0		3.22723	2424345
00:00:11.503	31711	0.22252	0		3.22738	2424385
00:00:11.513	31721	0.22236	0		3.22506	2423830
00:00:11.525	31731	0.22269	0		3.22984	2424939
00:00:11.533	31741	0.2225	0		3.22709	2424321
00:00:11.543	31751	0.22283	0		3.23187	2425418
00:00:11.553	31761	0.22271	0		3.23013	2424998
00:00:11.563	31771	0.223	0		3.23434	2425986
00:00:11.573	31781	0.22241	0		3.22578	2424000
00:00:11.583	31791	0.2226	0		3.22854	2424645
00:00:11.593	31801	0.22215	0		3.22201	2423137
00:00:11.603	31811	0.22284	0		3.23202	2425459
00:00:11.613	31821	0.22249	0		3.22694	2424279
00:00:11.623	31831	0.22258	0		3.22825	2424578
00:00:11.633	31841	0.22242	0		3.22593	2424030
00:00:11.643	31851	0.2226	0		3.22854	2424631
00:00:11.653	31861	0.22219	0		3.22259	2423277
00:00:11.662	31871	0.22252	0		3.22738	2424377
00:00:11.672	31881	0.2225	0		3.22709	2424321
00:00:11.682	31891	0.22281	0		3.23159	2425344
00:00:11.692	31901	0.22256	0		3.22796	2424500
00:00:11.703	31911	0.2225	0		3.22709	2424299
00:00:11.713	31921	0.22259	0		3.22839	2424615
00:00:11.723	31931	0.22284	0		3.23202	2425462
00:00:11.733	31941	0.22217	0		3.2223	2423189
00:00:11.743	31951	0.22269	0		3.22984	2424934
00:00:11.752	31961	0.22218	0		3.22245	2423220
00:00:11.762	31971	0.22256	0		3.22796	2424512
00:00:11.772	31981	0.22253	0		3.22752	2424397
00:00:11.782	31991	0.22292	0		3.23318	2425716
00:00:11.792	32001	0.22258	0		3.22825	2424573
00:00:11.802	32011	0.22321	0		3.23739	2426682
00:00:11.812	32021	0.22277	0		3.231	2425213
00:00:11.822	32031	0.22312	0		3.23608	2426388
00:00:11.832	32041	0.22321	0		3.23739	2426680
00:00:11.842	32051	0.22343	0		3.24058	2427428
00:00:11.852	32061	0.22336	0		3.23956	2427178
00:00:11.862	32071	0.22389	0		3.24725	2428982
00:00:11.872	32081	0.22364	0		3.24362	2428117
00:00:11.882	32091	0.22369	0		3.24435	2428313
00:00:11.892	32101	0.2239	0		3.24739	2428992
00:00:11.902	32111	0.22419	0		3.2516	2429987
00:00:11.912	32121	0.2241	0		3.25029	2429681
00:00:11.922	32131	0.22414	0		3.25087	2429816
00:00:11.932	32141	0.22417	0		3.25131	2429907
00:00:11.942	32151	0.22462	0		3.25784	2431410
00:00:11.952	32161	0.22371	0		3.24464	2428368
00:00:11.962	32171	0.22464	0		3.25813	2431484
00:00:11.972	32181	0.22438	0		3.25436	2430613
00:00:11.982	32191	0.22497	0		3.26291	2432597
00:00:11.992	32201	0.22497	0		3.26291	2432607
00:00:12.002	32211	0.22526	0		3.26712	2433558
00:00:12.012	32221	0.22566	0		3.27292	2434926
00:00:12.021	32231	0.22567	0		3.27307	2434941
00:00:12.032	32241	0.22599	0		3.27771	2436034
00:00:12.041	32251	0.22673	0		3.28844	2438486
00:00:12.051	32261	0.22707	0		3.29337	2439629
00:00:12.061	32271	0.22746	0		3.29903	2440954
00:00:12.071	32281	0.22789	0		3.30526	2442393
00:00:12.081	32291	0.22837	0		3.31223	2443990
00:00:12.091	32301	0.22906	0		3.32223	2446304
00:00:12.101	32311	0.2298	0		3.33297	2448800
00:00:12.111	32321	0.23019	0		3.33862	2450117
00:00:12.121	32331	0.23118	0		3.35298	2453418
00:00:12.131	32341	0.23174	0		3.3611	2455326
00:00:12.141	32351	0.23308	0		3.38054	2459825
00:00:12.151	32361	0.23368	0		3.38924	2461824
00:00:12.161	32371	0.23505	0		3.40911	2466404
00:00:12.171	32381	0.23579	0		3.41984	2468913
00:00:12.181	32391	0.23722	0		3.44058	2473714
00:00:12.191	32401	0.23782	0		3.44929	2475725
00:00:12.201	32411	0.239	0		3.4664	2479661
00:00:12.211	32421	0.24002	0		3.48119	2483086
00:00:12.221	32431	0.24151	0		3.50281	2488108
00:00:12.231	32441	0.24244	0		3.51629	2491200
00:00:12.241	32451	0.24365	0		3.53384	2495272
00:00:12.251	32461	0.24501	0		3.55357	2499830
00:00:12.261	32471	0.24646	0		3.5746	2504710
00:00:12.271	32481	0.24766	0		3.592	2508728
00:00:12.280	32491	0.24923	0		3.61477	2513994
00:00:12.291	32501	0.25043	0		3.63218	2518025
00:00:12.300	32511	0.25235	0		3.66003	2524477
00:00:12.311	32521	0.25362	0		3.67845	2528724
00:00:12.320	32531	0.25516	0		3.70078	2533903
00:00:12.331	32541	0.25685	0		3.72529	2539568
00:00:12.340	32551	0.25829	0		3.74618	2544402
00:00:12.350	32561	0.26001	0		3.77113	2550172
00:00:12.360	32571	0.2618	0		3.79709	2556187
00:00:12.370	32581	0.26331	0		3.81899	2561241
00:00:12.380	32591	0.26568	0		3.85336	2569201
00:00:12.390	32601	0.2671	0		3.87396	2573948
00:00:12.400	32611	0.26877	0		3.89818	2579562
00:00:12.410	32621	0.27057	0		3.92429	2585619
00:00:12.420	32631	0.27237	0		3.95039	2591635
00:00:12.430	32641	0.27374	0		3.97026	2596228
00:00:12.440	32651	0.27599	0		4.0029	2603798
00:00:12.450	32661	0.27835	0		4.03712	2611714
00:00:12.460	32671	0.28091	0		4.07425	2620289
00:00:12.470	32681	0.28362	0		4.11356	2629408
00:00:12.480	32691	0.28666	0		4.15765	2639588
00:00:12.490	32701	0.29006	0		4.20696	2651013
00:00:12.500	32711	0.29419	0		4.26686	2664874
00:00:12.510	32721	0.2987	0		4.33228	2679993
00:00:12.520	32731	0.30371	0		4.40494	2696795
00:00:12.530	32741	0.30856	0		4.47528	2713094
00:00:12.539	32751	0.31451	0		4.56158	2733028
00:00:12.549	32761	0.32066	0		4.65078	2753678
00:00:12.560	32771	0.32798	0		4.75695	2778227
00:00:12.571	32781	0.33577	0		4.86993	2804379
00:00:12.579	32791	0.34493	0		5.00279	2835106
00:00:12.590	32801	0.35431	0		5.13883	2866598
00:00:12.600	32811	0.36453	0		5.28706	2900869
00:00:12.610	32821	0.37515	0		5.44109	2936529
00:00:12.620	32831	0.38613	0		5.60034	2973360
00:00:12.629	32841	0.39699	0		5.75785	3009784
00:00:12.639	32851	0.40808	0		5.9187	3047000
00:00:12.649	32861	0.41822	0		6.06577	3081036
00:00:12.659	32871	0.42884	0		6.2198	3116675
00:00:12.669	32881	0.43823	0		6.35599	3148162
00:00:12.679	32891	0.44709	0		6.48449	3177905
00:00:12.689	32901	0.4549	0		6.59776	3204110
00:00:12.699	32911	0.46236	0		6.70596	3229158
00:00:12.709	32921	0.46868	0		6.79763	3250347
00:00:12.719	32931	0.475	0		6.88929	3271562
00:00:12.729	32941	0.47995	0		6.96108	3288170
00:00:12.739	32951	0.48473	0		7.03041	3304206
00:00:12.749	32961	0.48873	0		7.08843	3317641
00:00:12.759	32971	0.49259	0		7.14441	3330596
00:00:12.769	32981	0.49634	0		7.1988	3343171
00:00:12.781	32991	0.49959	0		7.24594	3354070
00:00:12.789	33001	0.50333	0		7.30018	3366603
00:00:12.799	33011	0.50725	0		7.35704	3379778
00:00:12.808	33021	0.51072	0		7.40737	3391404
00:00:12.818	33031	0.51538	0		7.47495	3407061
00:00:12.829	33041	0.51988	0		7.54022	3422142
00:00:12.838	33051	0.52434	0		7.60491	3437119
00:00:12.848	33061	0.52884	0		7.67017	3452204
00:00:12.859	33071	0.53334	0		7.73544	3467302
00:00:12.868	33081	0.53735	0		7.7936	3480774
00:00:12.878	33091	0.54119	0		7.8493	3493650
00:00:12.888	33101	0.54487	0		7.90267	3506004
00:00:12.898	33111	0.54833	0		7.95285	3517614
00:00:12.908	33121	0.55025	0		7.9807	3524057
00:00:12.918	33131	0.55216	0		8.0084	3530472
00:00:12.928	33141	0.55367	0		8.0303	3535537
00:00:12.938	33151	0.55413	0		8.03697	3537078
00:00:12.948	33161	0.55419	0		8.03784	3537291
00:00:12.958	33171	0.55447	0		8.04191	3538228
00:00:12.968	33181	0.55352	0		8.02813	3535034
00:00:12.978	33191	0.55279	0		8.01754	3532563
00:00:12.988	33201	0.55196	0		8.0055	3529786
00:00:12.998	33211	0.5508	0		7.98868	3525890
00:00:13.008	33221	0.54995	0		7.97635	3523058
00:00:13.018	33231	0.549	0		7.96257	3519844
00:00:13.028	33241	0.5478	0		7.94517	3515843
00:00:13.038	33251	0.54701	0		7.93371	3513185
00:00:13.048	33261	0.54619	0		7.92181	3510429
00:00:13.058	33271	0.54558	0		7.91297	3508393
00:00:13.068	33281	0.54496	0		7.90397	3506298
00:00:13.078	33291	0.54437	0		7.89542	3504335
00:00:13.088	33301	0.5437	0		7.8857	3502061
00:00:13.097	33311	0.54272	0		7.87149	3498788
00:00:13.108	33321	0.54186	0		7.85901	3495907
00:00:13.118	33331	0.54125	0		7.85017	3493862
00:00:13.128	33341	0.54007	0		7.83305	3489904
00:00:13.137	33351	0.53922	0		7.82072	3487056
00:00:13.147	33361	0.5381	0		7.80448	3483280
00:00:13.157	33371	0.53696	0		7.78794	3479445
00:00:13.167	33381	0.53551	0		7.76691	3474582
00:00:13.177	33391	0.53442	0		7.7511	3470949
00:00:13.187	33401	0.53373	0		7.7411	3468607
00:00:13.198	33411	0.53262	0		7.725	3464908
00:00:13.207	33421	0.53165	0		7.71093	3461631
00:00:13.217	33431	0.53112	0		7.70324	3459879
00:00:13.227	33441	0.5303	0		7.69135	3457120
00:00:13.237	33451	0.52916	0		7.67482	3453286
00:00:13.247	33461	0.52933	0		7.67728	3453867
00:00:13.257	33471	0.52855	0		7.66597	3451254
00:00:13.267	33481	0.52773	0		7.65407	3448487
00:00:13.278	33491	0.52721	0		7.64653	3446757
00:00:13.287	33501	0.52622	0		7.63217	3443416
00:00:13.297	33511	0.52544	0		7.62086	3440800
00:00:13.307	33521	0.52409	0		7.60128	3436274
00:00:13.317	33531	0.52343	0		7.59171	3434064
00:00:13.327	33541	0.52215	0		7.57314	3429782
00:00:13.337	33551	0.52094	0		7.55559	3425695
00:00:13.346	33561	0.52001	0		7.54211	3422596
00:00:13.357	33571	0.51978	0		7.53877	3421801
00:00:13.367	33581	0.51962	0		7.53645	3421266
00:00:13.377	33591	0.51908	0		7.52862	3419453
00:00:13.387	33601	0.5186	0		7.52166	3417863
00:00:13.397	33611	0.51854	0		7.52079	3417648
00:00:13.407	33621	0.51892	0		7.5263	3418926
00:00:13.417	33631	0.51899	0		7.52731	3419151
00:00:13.427	33641	0.51947	0		7.53427	3420767
00:00:13.438	33651	0.51994	0		7.54109	3422361
00:00:13.447	33661	0.52042	0		7.54805	3423948
00:00:13.456	33671	0.52105	0		7.55719	3426082
00:00:13.466	33681	0.52194	0		7.5701	3429056
00:00:13.476	33691	0.52254	0		7.5788	3431082
00:00:13.486	33701	0.52332	0		7.59011	3433695
00:00:13.496	33711	0.5241	0		7.60143	3436296
00:00:13.506	33721	0.52483	0		7.61201	3438754
00:00:13.516	33731	0.52546	0		7.62115	3440866
00:00:13.526	33741	0.52605	0		7.62971	3442842
00:00:13.536	33751	0.52646	0		7.63565	3444226
00:00:13.546	33761	0.52674	0		7.63972	3445180
00:00:13.556	33771	0.52683	0		7.64102	3445457
00:00:13.566	33781	0.52704	0		7.64407	3446183
00:00:13.576	33791	0.52676	0		7.64001	3445229
00:00:13.586	33801	0.5268	0		7.64059	3445372
00:00:13.596	33811	0.52663	0		7.63812	3444790
00:00:13.606	33821	0.52626	0		7.63275	3443560
00:00:13.616	33831	0.52632	0		7.63362	3443754
00:00:13.626	33841	0.52615	0		7.63116	3443193
00:00:13.636	33851	0.52587	0		7.6271	3442246
00:00:13.646	33861	0.52566	0		7.62405	3441537
00:00:13.656	33871	0.5259	0		7.62753	3442334
00:00:13.666	33881	0.52626	0		7.63275	3443546
00:00:13.675	33891	0.52601	0		7.62913	3442702
00:00:13.686	33901	0.52623	0		7.63232	3443472
00:00:13.695	33911	0.5263	0		7.63333	3443675
00:00:13.706	33921	0.52658	0		7.63739	3444635
00:00:13.716	33931	0.52644	0		7.63537	3444171
00:00:13.725	33941	0.52702	0		7.64378	3446105
00:00:13.735	33951	0.52648	0		7.63594	3444290
00:00:13.745	33961	0.52708	0		7.64465	3446313
00:00:13.755	33971	0.52685	0		7.64131	3445533
00:00:13.765	33981	0.52741	0		7.64943	3447403
00:00:13.775	33991	0.52771	0		7.65378	3448430
00:00:13.785	34001	0.52797	0		7.65756	3449290
00:00:13.795	34011	0.52768	0		7.65335	3448313
00:00:13.805	34021	0.52838	0		7.6635	3450678
00:00:13.815	34031	0.52819	0		7.66075	3450035
00:00:13.825	34041	0.52858	0		7.6664	3451341
00:00:13.835	34051	0.52861	0		7.66684	3451458
00:00:13.845	34061	0.52899	0		7.67235	3452707
00:00:13.855	34071	0.52901	0		7.67264	3452771
00:00:13.865	34081	0.52994	0		7.68613	3455906
00:00:13.875	34091	0.52955	0		7.68047	3454594
00:00:13.885	34101	0.53039	0		7.69266	3457423
00:00:13.895	34111	0.53037	0		7.69236	3457332
00:00:13.905	34121	0.53124	0		7.70498	3460251
00:00:13.915	34131	0.53143	0		7.70774	3460896
00:00:13.925	34141	0.53214	0		7.71804	3463287
00:00:13.935	34151	0.53249	0		7.72311	3464462
00:00:13.945	34161	0.53284	0		7.72819	3465624
00:00:13.955	34171	0.53268	0		7.72587	3465114
00:00:13.965	34181	0.53295	0		7.72978	3465990
00:00:13.975	34191	0.53331	0		7.73501	3467222
00:00:13.985	34201	0.53318	0		7.73312	3466777
00:00:13.994	34211	0.53327	0		7.73443	3467077
00:00:14.004	34221	0.53392	0		7.74385	3469263
00:00:14.014	34231	0.53407	0		7.74603	3469771
00:00:14.024	34241	0.53431	0		7.74951	3470568
00:00:14.034	34251	0.53418	0		7.74762	3470130
00:00:14.044	34261	0.53411	0		7.74661	3469898
00:00:14.055	34271	0.53413	0		7.7469	3469974
00:00:14.064	34281	0.53472	0		7.75546	3471940
00:00:14.075	34291	0.53446	0		7.75169	3471086
00:00:14.084	34301	0.53502	0		7.75981	3472963
00:00:14.094	34311	0.53459	0		7.75357	3471513
00:00:14.104	34321	0.53466	0		7.75459	3471741
00:00:14.114	34331	0.53485	0		7.75734	3472369
00:00:14.124	34341	0.53563	0		7.76865	3475002
00:00:14.134	34351	0.53545	0		7.76604	3474407
00:00:14.144	34361	0.53591	0		7.77272	3475931
00:00:14.154	34371	0.53569	0		7.76952	3475203
00:00:14.164	34381	0.53571	0		7.76981	3475274
00:00:14.174	34391	0.53587	0		7.77214	3475809
00:00:14.184	34401	0.5356	0		7.76822	3474913
00:00:14.194	34411	0.53541	0		7.76546	3474265
00:00:14.204	34421	0.5353	0		7.76387	3473895
00:00:14.214	34431	0.53464	0		7.7543	3471662
00:00:14.224	34441	0.53496	0		7.75894	3472742
00:00:14.233	34451	0.53483	0		7.75705	3472316
00:00:14.243	34461	0.53465	0		7.75444	3471721
00:00:14.254	34471	0.53444	0		7.75139	3470990
00:00:14.264	34481	0.53493	0		7.7585	3472649
00:00:14.273	34491	0.53476	0		7.75604	3472075
00:00:14.283	34501	0.535	0		7.75952	3472882
00:00:14.294	34511	0.53571	0		7.76981	3475279
00:00:14.303	34521	0.53619	0		7.77678	3476864
00:00:14.313	34531	0.53647	0		7.78084	3477831
00:00:14.323	34541	0.53708	0		7.78968	3479854
00:00:14.333	34551	0.5377	0		7.79868	3481942
00:00:14.343	34561	0.53836	0		7.80825	3484143
00:00:14.353	34571	0.53818	0		7.80564	3483549
00:00:14.363	34581	0.53894	0		7.81666	3486113
00:00:14.374	34591	0.53935	0		7.82261	3487480
00:00:14.383	34601	0.54004	0		7.83262	3489811
00:00:14.393	34611	0.54054	0		7.83987	3491474
00:00:14.403	34621	0.54156	0		7.85466	3494891
00:00:14.413	34631	0.54179	0		7.858	3495684
00:00:14.423	34641	0.5426	0		7.86975	3498388
00:00:14.433	34651	0.54316	0		7.87787	3500252
00:00:14.443	34661	0.5444	0		7.89585	3504411
00:00:14.453	34671	0.54579	0		7.91601	3509093
00:00:14.463	34681	0.54662	0		7.92805	3511858
00:00:14.473	34691	0.54832	0		7.95271	3517589
00:00:14.483	34701	0.54943	0		7.96881	3521304
00:00:14.492	34711	0.55085	0		7.9894	3526081
00:00:14.503	34721	0.55243	0		8.01232	3531371
00:00:14.513	34731	0.55326	0		8.02436	3534150
00:00:14.523	34741	0.55497	0		8.04916	3539894
00:00:14.533	34751	0.55581	0		8.06134	3542718
00:00:14.543	34761	0.55739	0		8.08426	3548020
00:00:14.552	34771	0.55826	0		8.09688	3550921
00:00:14.563	34781	0.55908	0		8.10877	3553671
00:00:14.572	34791	0.55985	0		8.11994	3556282
00:00:14.582	34801	0.55996	0		8.12153	3556650
00:00:14.593	34811	0.56018	0		8.12472	3557368
00:00:14.602	34821	0.56049	0		8.12922	3558399
00:00:14.612	34831	0.5602	0		8.12501	3557454
00:00:14.622	34841	0.55968	0		8.11747	3555708
00:00:14.632	34851	0.55934	0		8.11254	3554540
00:00:14.643	34861	0.55962	0		8.1166	3555499
00:00:14.652	34871	0.55888	0		8.10587	3553028
00:00:14.662	34881	0.55832	0		8.09774	3551141
00:00:14.672	34891	0.55802	0		8.09339	3550133
00:00:14.682	34901	0.5578	0		8.0902	3549397
00:00:14.692	34911	0.55705	0		8.07932	3546867
00:00:14.702	34921	0.55653	0		8.07178	3545118
00:00:14.712	34931	0.55464	0		8.04437	3538790
00:00:14.722	34941	0.55315	0		8.02276	3533787
00:00:14.732	34951	0.55142	0		7.99767	3527982
00:00:14.742	34961	0.5493	0		7.96692	3520860
00:00:14.752	34971	0.54733	0		7.93835	3514267
00:00:14.762	34981	0.54575	0		7.91543	3508965
00:00:14.772	34991	0.54367	0		7.88526	3501988
00:00:14.782	35001	0.54167	0		7.85626	3495248
00:00:14.791	35011	0.54017	0		7.8345	3490228
00:00:14.802	35021	0.53822	0		7.80622	3483692
00:00:14.812	35031	0.53606	0		7.77489	3476442
00:00:14.822	35041	0.53485	0		7.75734	3472369
00:00:14.831	35051	0.53366	0		7.74008	3468377
00:00:14.841	35061	0.53284	0		7.72819	3465629
00:00:14.852	35071	0.53214	0		7.71804	3463287
00:00:14.861	35081	0.53212	0		7.71775	3463230
00:00:14.871	35091	0.53247	0		7.72282	3464383
00:00:14.881	35101	0.53318	0		7.73312	3466785
00:00:14.892	35111	0.53413	0		7.7469	3469965
00:00:14.902	35121	0.53526	0		7.76329	3473753
00:00:14.911	35131	0.53646	0		7.78069	3477789
00:00:14.921	35141	0.53743	0		7.79476	3481040
00:00:14.931	35151	0.53853	0		7.81072	3484722
00:00:14.941	35161	0.53986	0		7.83001	3489205
00:00:14.951	35171	0.54038	0		7.83755	3490939
00:00:14.961	35181	0.54138	0		7.85205	3494283
00:00:14.971	35191	0.54179	0		7.858	3495662
00:00:14.981	35201	0.5422	0		7.86394	3497036
00:00:14.991	35211	0.54254	0		7.86888	3498178
00:00:15.001	35221	0.54312	0		7.87729	3500137
00:00:15.011	35231	0.54321	0		7.87859	3500439
00:00:15.021	35241	0.54305	0		7.87627	3499912
00:00:15.031	35251	0.54322	0		7.87874	3500464
00:00:15.041	35261	0.54296	0		7.87497	3499583
00:00:15.051	35271	0.54248	0		7.868	3497985
00:00:15.061	35281	0.54188	0		7.8593	3495982
00:00:15.071	35291	0.54041	0		7.83798	3491035
00:00:15.081	35301	0.53937	0		7.8229	3487556
00:00:15.091	35311	0.53795	0		7.8023	3482769
00:00:15.101	35321	0.53647	0		7.78084	3477831
00:00:15.111	35331	0.53502	0		7.75981	3472963
00:00:15.121	35341	0.5339	0		7.74356	3469182
00:00:15.130	35351	0.53348	0		7.73747	3467786
00:00:15.140	35361	0.53225	0		7.71963	3463654
00:00:15.151	35371	0.53149	0		7.70861	3461105
00:00:15.160	35381	0.53136	0		7.70672	3460683
00:00:15.170	35391	0.53132	0		7.70614	3460524
00:00:15.180	35401	0.53175	0		7.71238	3461991
00:00:15.190	35411	0.53208	0		7.71717	3463077
00:00:15.200	35421	0.53294	0		7.72964	3465983
00:00:15.210	35431	0.53359	0		7.73907	3468164
00:00:15.220	35441	0.53478	0		7.75633	3472141
00:00:15.230	35451	0.53538	0		7.76503	3474170
00:00:15.240	35461	0.53694	0		7.78765	3479407
00:00:15.250	35471	0.53818	0		7.80564	3483542
00:00:15.260	35481	0.53928	0		7.82159	3487242
00:00:15.271	35491	0.54034	0		7.83697	3490814
00:00:15.280	35501	0.54069	0		7.84204	3491972
00:00:15.290	35511	0.54158	0		7.85495	3494948
00:00:15.300	35521	0.54218	0		7.86365	3496977
00:00:15.310	35531	0.54272	0		7.87149	3498796
00:00:15.320	35541	0.54302	0		7.87584	3499807
00:00:15.330	35551	0.54335	0		7.88062	3500896
00:00:15.340	35561	0.54359	0		7.8841	3501700
00:00:15.349	35571	0.54365	0		7.88497	3501917
00:00:15.360	35581	0.54411	0		7.89165	3503449
00:00:15.370	35591	0.54432	0		7.89469	3504164
00:00:15.379	35601	0.5445	0		7.8973	3504745
00:00:15.389	35611	0.54456	0		7.89817	3504956
00:00:15.400	35621	0.54501	0		7.9047	3506482
00:00:15.410	35631	0.54495	0		7.90383	3506254
00:00:15.419	35641	0.54525	0		7.90818	3507280
00:00:15.429	35651	0.54488	0		7.90281	3506026
00:00:15.440	35661	0.54518	0		7.90717	3507059
00:00:15.449	35671	0.54495	0		7.90383	3506284
00:00:15.459	35681	0.54449	0		7.89716	3504731
00:00:15.469	35691	0.54467	0		7.89977	3505317
00:00:15.479	35701	0.54408	0		7.89121	3503359
00:00:15.489	35711	0.54392	0		7.88889	3502799
00:00:15.499	35721	0.54356	0		7.88367	3501614
00:00:15.509	35731	0.5433	0		7.8799	3500731
00:00:15.519	35741	0.54281	0		7.87279	3499075
00:00:15.529	35751	0.5424	0		7.86684	3497700
00:00:15.539	35761	0.54212	0		7.86278	3496766
00:00:15.549	35771	0.542	0		7.86104	3496383
00:00:15.559	35781	0.54104	0		7.84712	3493142
00:00:15.569	35791	0.54049	0		7.83914	3491317
00:00:15.579	35801	0.53943	0		7.82377	3487759
00:00:15.589	35811	0.53822	0		7.80622	3483699
00:00:15.599	35821	0.53734	0		7.79346	3480723
00:00:15.609	35831	0.53539	0		7.76517	3474185
00:00:15.619	35841	0.53418	0		7.74762	3470122
00:00:15.629	35851	0.5324	0		7.72181	3464167
00:00:15.639	35861	0.53095	0		7.70078	3459287
00:00:15.649	35871	0.52942	0		7.67859	3454147
00:00:15.659	35881	0.52825	0		7.66162	3450220
00:00:15.668	35891	0.52715	0		7.64566	3446530
00:00:15.679	35901	0.52559	0		7.62304	3441296
00:00:15.688	35911	0.52459	0		7.60853	3437950
00:00:15.699	35921	0.52347	0		7.59229	3434193
00:00:15.709	35931	0.52317	0		7.58794	3433195
00:00:15.718	35941	0.52237	0		7.57633	3430501
00:00:15.728	35951	0.52152	0		7.56401	3427653
00:00:15.738	35961	0.52117	0		7.55893	3426485
00:00:15.748	35971	0.52104	0		7.55704	3426038
00:00:15.759	35981	0.52099	0		7.55632	3425882
00:00:15.768	35991	0.52185	0		7.56879	3428749
00:00:15.778	36001	0.52208	0		7.57213	3429528
00:00:15.788	36011	0.52345	0		7.592	3434115
00:00:15.798	36021	0.52498	0		7.61419	3439255
00:00:15.808	36031	0.52658	0		7.63739	3444630
00:00:15.818	36041	0.52868	0		7.66785	3451686
00:00:15.828	36051	0.53104	0		7.70208	3459604
00:00:15.838	36061	0.53266	0		7.72558	3465028
00:00:15.848	36071	0.53491	0		7.75821	3472580
00:00:15.858	36081	0.53595	0		7.7733	3476076
00:00:15.868	36091	0.5377	0		7.79868	3481945
00:00:15.878	36101	0.53881	0		7.81478	3485659
00:00:15.888	36111	0.53966	0		7.8271	3488506
00:00:15.898	36121	0.53965	0		7.82696	3488484
00:00:15.908	36131	0.54028	0		7.8361	3490606
00:00:15.918	36141	0.53973	0		7.82812	3488770
00:00:15.928	36151	0.53948	0		7.82449	3487905
00:00:15.938	36161	0.53824	0		7.80651	3483756
00:00:15.947	36171	0.53757	0		7.79679	3481493
00:00:15.958	36181	0.5359	0		7.77257	3475912
00:00:15.968	36191	0.53534	0		7.76445	3474020
00:00:15.978	36201	0.53411	0		7.74661	3469913
00:00:15.987	36211	0.53316	0		7.73283	3466724
00:00:15.998	36221	0.53223	0		7.71934	3463588
00:00:16.007	36231	0.53208	0		7.71717	3463075
00:00:16.017	36241	0.53145	0		7.70803	3460977
00:00:16.027	36251	0.5316	0		7.7102	3461483
00:00:16.037	36261	0.53188	0		7.71427	3462430
00:00:16.047	36271	0.53279	0		7.72746	3465465
00:00:16.057	36281	0.53329	0		7.73472	3467153
00:00:16.067	36291	0.53465	0		7.75444	3471716
00:00:16.077	36301	0.53518	0		7.76213	3473473
00:00:16.087	36311	0.53654	0		7.78185	3478046
00:00:16.097	36321	0.53746	0		7.7952	3481148
00:00:16.107	36331	0.53798	0		7.80274	3482877
00:00:16.117	36341	0.53835	0		7.8081	3484140
00:00:16.127	36351	0.53936	0		7.82275	3487524
00:00:16.137	36361	0.53956	0		7.82565	3488201
00:00:16.147	36371	0.54043	0		7.83827	3491112
00:00:16.157	36381	0.54097	0		7.8461	3492902
00:00:16.167	36391	0.54164	0		7.85582	3495164
00:00:16.177	36401	0.54192	0		7.85988	3496119
00:00:16.187	36411	0.54213	0		7.86293	3496796
00:00:16.197	36421	0.54237	0		7.86641	3497625
00:00:16.207	36431	0.54239	0		7.8667	3497696
00:00:16.217	36441	0.54257	0		7.86931	3498273
00:00:16.226	36451	0.54289	0		7.87395	3499375
00:00:16.237	36461	0.54291	0		7.87424	3499438
00:00:16.247	36471	0.54309	0		7.87685	3500022
00:00:16.257	36481	0.54354	0		7.88338	3501541
00:00:16.267	36491	0.54361	0		7.88439	3501776
00:00:16.276	36501	0.54365	0		7.88497	3501912
00:00:16.286	36511	0.54385	0		7.88788	3502567
00:00:16.297	36521	0.54423	0		7.89339	3503867
00:00:16.306	36531	0.54428	0		7.89411	3504019
00:00:16.316	36541	0.54434	0		7.89498	3504218
00:00:16.326	36551	0.54465	0		7.89948	3505268
00:00:16.336	36561	0.54486	0		7.90252	3505972
00:00:16.347	36571	0.54551	0		7.91195	3508155
00:00:16.356	36581	0.54644	0		7.92544	3511274
00:00:16.366	36591	0.54696	0		7.93298	3513016
00:00:16.376	36601	0.54787	0		7.94618	3516075
00:00:16.386	36611	0.54863	0		7.9572	3518622
00:00:16.396	36621	0.54938	0		7.96808	3521147
00:00:16.407	36631	0.55001	0		7.97722	3523252
00:00:16.416	36641	0.54984	0		7.97475	3522675
00:00:16.426	36651	0.55023	0		7.98041	3523971
00:00:16.436	36661	0.55058	0		7.98549	3525148
00:00:16.446	36671	0.55072	0		7.98752	3525637
00:00:16.456	36681	0.55081	0		7.98882	3525944
00:00:16.466	36691	0.5509	0		7.99013	3526225
00:00:16.476	36701	0.55058	0		7.98549	3525153
00:00:16.486	36711	0.55112	0		7.99332	3526957
00:00:16.496	36721	0.55062	0		7.98607	3525281
00:00:16.506	36731	0.55116	0		7.9939	3527102
00:00:16.516	36741	0.55079	0		7.98853	3525873
00:00:16.526	36751	0.55055	0		7.98505	3525050
00:00:16.535	36761	0.5504	0		7.98288	3524562
00:00:16.545	36771	0.55008	0		7.97823	3523473
00:00:16.556	36781	0.54984	0		7.97475	3522672
00:00:16.565	36791	0.54997	0		7.97664	3523119
00:00:16.575	36801	0.54942	0		7.96866	3521279
00:00:16.586	36811	0.54912	0		7.96431	3520276
00:00:16.595	36821	0.548	0		7.94807	3516498
00:00:16.605	36831	0.54722	0		7.93675	3513872
00:00:16.615	36841	0.54521	0		7.9076	3507147
00:00:16.625	36851	0.54343	0		7.88178	3501187
00:00:16.635	36861	0.54132	0		7.85118	3494075
00:00:16.645	36871	0.53866	0		7.8126	3485154
00:00:16.655	36881	0.53668	0		7.78388	3478537
00:00:16.665	36891	0.53444	0		7.75139	3471005
00:00:16.675	36901	0.53228	0		7.72007	3463749
00:00:16.685	36911	0.5302	0		7.6899	3456775
00:00:16.695	36921	0.5281	0		7.65944	3449726
00:00:16.705	36931	0.52626	0		7.63275	3443543
00:00:16.715	36941	0.52355	0		7.59345	3434479
00:00:16.725	36951	0.52109	0		7.55777	3426207
00:00:16.735	36961	0.5191	0		7.52891	3419539
00:00:16.745	36971	0.51774	0		7.50918	3414959
00:00:16.755	36981	0.5156	0		7.47814	3407785
00:00:16.765	36991	0.51413	0		7.45682	3402849
00:00:16.775	37001	0.5128	0		7.43753	3398406
00:00:16.785	37011	0.51219	0		7.42869	3396357
00:00:16.795	37021	0.51161	0		7.42027	3394405
00:00:16.805	37031	0.51157	0		7.41969	3394267
00:00:16.815	37041	0.51233	0		7.43072	3396809
00:00:16.825	37051	0.51337	0		7.4458	3400307
00:00:16.835	37061	0.51431	0		7.45943	3403458
00:00:16.845	37071	0.51706	0		7.49932	3412704
00:00:16.855	37081	0.5194	0		7.53326	3420543
00:00:16.865	37091	0.52204	0		7.57155	3429402
00:00:16.875	37101	0.52491	0		7.61317	3439044
00:00:16.884	37111	0.52792	0		7.65683	3449135
00:00:16.894	37121	0.53059	0		7.69556	3458078
00:00:16.904	37131	0.53318	0		7.73312	3466790
00:00:16.914	37141	0.5356	0		7.76822	3474898
00:00:16.924	37151	0.53736	0		7.79375	3480796
00:00:16.934	37161	0.53878	0		7.81434	3485578
00:00:16.944	37171	0.53993	0		7.83102	3489433
00:00:16.955	37181	0.54054	0		7.83987	3491481
00:00:16.964	37191	0.5408	0		7.84364	3492332
00:00:16.974	37201	0.54067	0		7.84175	3491899
00:00:16.984	37211	0.54099	0		7.84639	3492981
00:00:16.994	37221	0.54025	0		7.83566	3490507
00:00:17.004	37231	0.53967	0		7.82725	3488550
00:00:17.014	37241	0.53965	0		7.82696	3488489
00:00:17.024	37251	0.53949	0		7.82464	3487961
00:00:17.034	37261	0.53945	0		7.82406	3487816
00:00:17.044	37271	0.53979	0		7.82899	3488966
00:00:17.054	37281	0.53954	0		7.82536	3488101
00:00:17.064	37291	0.54003	0		7.83247	3489762
00:00:17.074	37301	0.54021	0		7.83508	3490360
00:00:17.084	37311	0.54095	0		7.84581	3492834
00:00:17.093	37321	0.54101	0		7.84668	3493047
00:00:17.104	37331	0.5414	0		7.85234	3494361
00:00:17.114	37341	0.5417	0		7.85669	3495368
00:00:17.124	37351	0.54179	0		7.858	3495670
00:00:17.134	37361	0.54153	0		7.85423	3494793
00:00:17.144	37371	0.54164	0		7.85582	3495154
00:00:17.153	37381	0.54147	0		7.85336	3494580
00:00:17.164	37391	0.54077	0		7.8432	3492259
00:00:17.174	37401	0.54054	0		7.83987	3491459
00:00:17.183	37411	0.54006	0		7.83291	3489865
00:00:17.193	37421	0.53895	0		7.81681	3486150
00:00:17.203	37431	0.53839	0		7.80868	3484270
00:00:17.213	37441	0.53707	0		7.78954	3479844
00:00:17.223	37451	0.5361	0		7.77547	3476569
00:00:17.233	37461	0.53471	0		7.75531	3471918
00:00:17.243	37471	0.53268	0		7.72587	3465102
00:00:17.254	37481	0.53049	0		7.6941	3457744
00:00:17.263	37491	0.52842	0		7.66408	3450816
00:00:17.273	37501	0.52582	0		7.62637	3442094
00:00:17.283	37511	0.52319	0		7.58823	3433253
00:00:17.293	37521	0.52053	0		7.54965	3424314
00:00:17.303	37531	0.51855	0		7.52093	3417702
00:00:17.313	37541	0.51551	0		7.47684	3407488
00:00:17.323	37551	0.5135	0		7.44769	3400729
00:00:17.333	37561	0.51135	0		7.4165	3393524
00:00:17.343	37571	0.51013	0		7.39881	3389435
00:00:17.353	37581	0.509	0		7.38242	3385649
00:00:17.363	37591	0.50888	0		7.38068	3385246
00:00:17.373	37601	0.50951	0		7.38982	3387347
00:00:17.383	37611	0.51075	0		7.4078	3391509
00:00:17.393	37621	0.51243	0		7.43217	3397160
00:00:17.403	37631	0.51548	0		7.4764	3407393
00:00:17.413	37641	0.51851	0		7.52035	3417560
00:00:17.423	37651	0.52186	0		7.56894	3428803
00:00:17.433	37661	0.52529	0		7.61869	3440295
00:00:17.443	37671	0.52866	0		7.66756	3451603
00:00:17.453	37681	0.53177	0		7.71267	3462058
00:00:17.463	37691	0.53432	0		7.74965	3470607
00:00:17.472	37701	0.53619	0		7.77678	3476869
00:00:17.482	37711	0.53818	0		7.80564	3483547
00:00:17.493	37721	0.53925	0		7.82116	3487141
00:00:17.503	37731	0.54054	0		7.83987	3491459
00:00:17.512	37741	0.54086	0		7.84451	3492556
00:00:17.522	37751	0.54134	0		7.85147	3494146
00:00:17.532	37761	0.54166	0		7.85611	3495218
00:00:17.542	37771	0.54177	0		7.85771	3495589
00:00:17.552	37781	0.54175	0		7.85742	3495518
00:00:17.562	37791	0.54203	0		7.86148	3496464
00:00:17.572	37801	0.54149	0		7.85365	3494654
00:00:17.582	37811	0.54118	0		7.84915	3493633
00:00:17.592	37821	0.54112	0		7.84828	3493413
00:00:17.602	37831	0.54054	0		7.83987	3491472
00:00:17.612	37841	0.54041	0		7.83798	3491035
00:00:17.622	37851	0.5402	0		7.83494	3490316
00:00:17.632	37861	0.53998	0		7.83175	3489582
00:00:17.642	37871	0.53933	0		7.82232	3487408
00:00:17.652	37881	0.53896	0		7.81695	3486172
00:00:17.662	37891	0.53872	0		7.81347	3485365
00:00:17.671	37901	0.53824	0		7.80651	3483766
00:00:17.682	37911	0.53782	0		7.80042	3482330
00:00:17.692	37921	0.53745	0		7.79505	3481113
00:00:17.702	37931	0.53712	0		7.79026	3479992
00:00:17.711	37941	0.53662	0		7.78301	3478317
00:00:17.722	37951	0.53604	0		7.7746	3476358
00:00:17.731	37961	0.53563	0		7.76865	3474983
00:00:17.741	37971	0.53476	0		7.75604	3472072
00:00:17.751	37981	0.53463	0		7.75415	3471638
00:00:17.761	37991	0.53428	0		7.74907	3470468
00:00:17.771	38001	0.53387	0		7.74313	3469100
00:00:17.781	38011	0.53361	0		7.73936	3468223
00:00:17.791	38021	0.53361	0		7.73936	3468213
00:00:17.801	38031	0.53357	0		7.73878	3468088
00:00:17.811	38041	0.53376	0		7.74153	3468736
00:00:17.822	38051	0.5338	0		7.74211	3468873
00:00:17.831	38061	0.53368	0		7.74037	3468460
00:00:17.841	38071	0.53356	0		7.73863	3468039
00:00:17.851	38081	0.53408	0		7.74617	3469786
00:00:17.861	38091	0.53426	0		7.74878	3470406
00:00:17.871	38101	0.53405	0		7.74574	3469685
00:00:17.881	38111	0.53379	0		7.74197	3468814
00:00:17.891	38121	0.53333	0		7.7353	3467293
00:00:17.901	38131	0.53229	0		7.72021	3463806
00:00:17.911	38141	0.53114	0		7.70353	3459943
00:00:17.921	38151	0.52909	0		7.6738	3453056
00:00:17.931	38161	0.52699	0		7.64334	3446022
00:00:17.941	38171	0.52448	0		7.60694	3437594
00:00:17.951	38181	0.52213	0		7.57285	3429687
00:00:17.961	38191	0.51953	0		7.53514	3420965
00:00:17.971	38201	0.51754	0		7.50628	3414302
00:00:17.981	38211	0.51583	0		7.48148	3408568
00:00:17.991	38221	0.51496	0		7.46886	3405648
00:00:18.000	38231	0.51395	0		7.45421	3402243
00:00:18.011	38241	0.51416	0		7.45726	3402962
00:00:18.020	38251	0.51432	0		7.45958	3403482
00:00:18.032	38261	0.51548	0		7.4764	3407383
00:00:18.040	38271	0.51672	0		7.49439	3411544
00:00:18.051	38281	0.51871	0		7.52325	3418207
00:00:18.060	38291	0.52003	0		7.5424	3422643
00:00:18.070	38301	0.52206	0		7.57184	3429468
00:00:18.080	38311	0.52369	0		7.59548	3434918
00:00:18.090	38321	0.52562	0		7.62347	3441394
00:00:18.100	38331	0.52702	0		7.64378	3446098
00:00:18.111	38341	0.5284	0		7.66379	3450754
00:00:18.120	38351	0.52916	0		7.67482	3453274
00:00:18.130	38361	0.52992	0		7.68584	3455835
00:00:18.140	38371	0.53035	0		7.69207	3457290
00:00:18.150	38381	0.53114	0		7.70353	3459930
00:00:18.160	38391	0.53095	0		7.70078	3459294
00:00:18.170	38401	0.53149	0		7.70861	3461107
00:00:18.180	38411	0.53123	0		7.70484	3460246
00:00:18.190	38421	0.53135	0		7.70658	3460622
00:00:18.200	38431	0.53063	0		7.69614	3458227
00:00:18.210	38441	0.53059	0		7.69556	3458073
00:00:18.220	38451	0.52967	0		7.68221	3455011
00:00:18.230	38461	0.52946	0		7.67917	3454299
00:00:18.240	38471	0.52783	0		7.65552	3448833
00:00:18.250	38481	0.52676	0		7.64001	3445226
00:00:18.260	38491	0.52442	0		7.60607	3437368
00:00:18.270	38501	0.52267	0		7.58069	3431504
00:00:18.279	38511	0.51972	0		7.5379	3421617
00:00:18.289	38521	0.51738	0		7.50396	3413774
00:00:18.299	38531	0.51447	0		7.46175	3403980
00:00:18.309	38541	0.51212	0		7.42767	3396100
00:00:18.320	38551	0.50968	0		7.39228	3387940
00:00:18.329	38561	0.50816	0		7.37024	3382823
00:00:18.339	38571	0.50691	0		7.35211	3378632
00:00:18.349	38581	0.50679	0		7.35037	3378220
00:00:18.359	38591	0.50627	0		7.34282	3376480
00:00:18.370	38601	0.5074	0		7.35921	3380276
00:00:18.379	38611	0.50834	0		7.37285	3383424
00:00:18.389	38621	0.51057	0		7.40519	3390925
00:00:18.399	38631	0.51232	0		7.43057	3396794
00:00:18.409	38641	0.51477	0		7.4661	3405018
00:00:18.420	38651	0.51678	0		7.49526	3411740
00:00:18.429	38661	0.5194	0		7.53326	3420530
00:00:18.439	38671	0.5214	0		7.56227	3427235
00:00:18.449	38681	0.52343	0		7.59171	3434056
00:00:18.460	38691	0.52512	0		7.61622	3439721
00:00:18.469	38701	0.52624	0		7.63246	3443494
00:00:18.479	38711	0.52749	0		7.65059	3447700
00:00:18.489	38721	0.52891	0		7.67119	3452433
00:00:18.499	38731	0.52983	0		7.68453	3455535
00:00:18.509	38741	0.53113	0		7.70339	3459911
00:00:18.519	38751	0.53152	0		7.70904	3461216
00:00:18.529	38761	0.53256	0		7.72413	3464699
00:00:18.539	38771	0.53334	0		7.73544	3467310
00:00:18.548	38781	0.53377	0		7.74168	3468741
00:00:18.559	38791	0.53411	0		7.74661	3469896
00:00:18.568	38801	0.53411	0		7.74661	3469903
00:00:18.578	38811	0.534	0		7.74501	3469537
00:00:18.588	38821	0.53392	0		7.74385	3469251
00:00:18.599	38831	0.53389	0		7.74342	3469162
00:00:18.609	38841	0.53372	0		7.74095	3468600
00:00:18.619	38851	0.53372	0		7.74095	3468605
00:00:18.629	38861	0.53381	0		7.74226	3468890
00:00:18.638	38871	0.53371	0		7.74081	3468539
00:00:18.649	38881	0.53424	0		7.74849	3470338
00:00:18.659	38891	0.53446	0		7.75169	3471083
00:00:18.668	38901	0.53517	0		7.76198	3473463
00:00:18.679	38911	0.53524	0		7.763	3473682
00:00:18.688	38921	0.53597	0		7.77359	3476125
00:00:18.699	38931	0.5364	0		7.77982	3477585
00:00:18.708	38941	0.53694	0		7.78765	3479402
00:00:18.718	38951	0.53777	0		7.79969	3482171
00:00:18.728	38961	0.53843	0		7.80926	3484389
00:00:18.738	38971	0.53873	0		7.81362	3485404
00:00:18.748	38981	0.53958	0		7.82594	3488267
00:00:18.758	38991	0.54	0		7.83204	3489653
00:00:18.768	39001	0.54095	0		7.84581	3492844
00:00:18.778	39011	0.54107	0		7.84755	3493268
00:00:18.788	39021	0.54186	0		7.85901	3495897
00:00:18.798	39031	0.54212	0		7.86278	3496764
00:00:18.808	39041	0.54227	0		7.86496	3497277
00:00:18.818	39051	0.54287	0		7.87366	3499308
00:00:18.828	39061	0.54374	0		7.88628	3502203
00:00:18.838	39071	0.5438	0		7.88715	3502424
00:00:18.848	39081	0.54424	0		7.89353	3503889
00:00:18.858	39091	0.54454	0		7.89788	3504909
00:00:18.867	39101	0.54485	0		7.90238	3505925
00:00:18.877	39111	0.54532	0		7.9092	3507515
00:00:18.888	39121	0.54577	0		7.91572	3509029
00:00:18.898	39131	0.54593	0		7.91804	3509561
00:00:18.908	39141	0.54582	0		7.91645	3509188
00:00:18.917	39151	0.54612	0		7.9208	3510204
00:00:18.927	39161	0.54647	0		7.92587	3511355
00:00:18.937	39171	0.54652	0		7.9266	3511552
00:00:18.947	39181	0.54666	0		7.92863	3512015
00:00:18.957	39191	0.54619	0		7.92181	3510420
00:00:18.968	39201	0.54649	0		7.92617	3511428
00:00:18.977	39211	0.54616	0		7.92138	3510344
00:00:18.987	39221	0.5461	0		7.92051	3510123
00:00:18.997	39231	0.54506	0		7.90542	3506652
00:00:19.008	39241	0.54428	0		7.89411	3504037
00:00:19.018	39251	0.54316	0		7.87787	3500262
00:00:19.027	39261	0.5413	0		7.85089	3494009
00:00:19.037	39271	0.53937	0		7.8229	3487551
00:00:19.047	39281	0.53671	0		7.78432	3478625
00:00:19.057	39291	0.53398	0		7.74472	3469476
00:00:19.067	39301	0.53126	0		7.70527	3460327
00:00:19.077	39311	0.5279	0		7.65654	3449071
00:00:19.087	39321	0.52484	0		7.61216	3438788
00:00:19.097	39331	0.52218	0		7.57358	3429858
00:00:19.107	39341	0.51986	0		7.53993	3422074
00:00:19.117	39351	0.51735	0		7.50353	3413644
00:00:19.127	39361	0.51601	0		7.48409	3409173
00:00:19.136	39371	0.51493	0		7.46843	3405546
00:00:19.147	39381	0.51423	0		7.45827	3403203
00:00:19.157	39391	0.51408	0		7.4561	3402689
00:00:19.167	39401	0.51469	0		7.46494	3404733
00:00:19.177	39411	0.51506	0		7.47031	3405963
00:00:19.186	39421	0.51597	0		7.48351	3409046
00:00:19.197	39431	0.51679	0		7.4954	3411767
00:00:19.207	39441	0.51815	0		7.51513	3416342
00:00:19.216	39451	0.5196	0		7.53616	3421195
00:00:19.227	39461	0.52155	0		7.56444	3427751
00:00:19.236	39471	0.52425	0		7.6036	3436816
00:00:19.247	39481	0.52714	0		7.64552	3446495
00:00:19.257	39491	0.52955	0		7.68047	3454604
00:00:19.266	39501	0.53243	0		7.72224	3464245
00:00:19.276	39511	0.5347	0		7.75517	3471874
00:00:19.286	39521	0.53684	0		7.7862	3479065
00:00:19.296	39531	0.5387	0		7.81318	3485311
00:00:19.306	39541	0.53998	0		7.83175	3489606
00:00:19.316	39551	0.54067	0		7.84175	3491899
00:00:19.326	39561	0.54156	0		7.85466	3494884
00:00:19.336	39571	0.54162	0		7.85553	3495105
00:00:19.346	39581	0.54194	0		7.86017	3496187
00:00:19.356	39591	0.54229	0		7.86525	3497353
00:00:19.366	39601	0.54203	0		7.86148	3496487
00:00:19.376	39611	0.54201	0		7.86119	3496405
00:00:19.386	39621	0.54206	0		7.86191	3496568
00:00:19.396	39631	0.54173	0		7.85713	3495463
00:00:19.406	39641	0.54167	0		7.85626	3495262
00:00:19.416	39651	0.54111	0		7.84813	3493381
00:00:19.426	39661	0.5405	0		7.83929	3491337
00:00:19.435	39671	0.5392	0		7.82043	3486974
00:00:19.445	39681	0.53788	0		7.80129	3482538
00:00:19.456	39691	0.53581	0		7.77127	3475591
00:00:19.466	39701	0.53438	0		7.75052	3470792
00:00:19.475	39711	0.53167	0		7.71122	3461724
00:00:19.485	39721	0.52927	0		7.67641	3453666
00:00:19.495	39731	0.52627	0		7.6329	3443575
00:00:19.506	39741	0.52399	0		7.59983	3435950
00:00:19.515	39751	0.52144	0		7.56285	3427373
00:00:19.525	39761	0.51943	0		7.53369	3420650
00:00:19.535	39771	0.5175	0		7.5057	3414178
00:00:19.545	39781	0.51662	0		7.49294	3411208
00:00:19.555	39791	0.51636	0		7.48917	3410337
00:00:19.565	39801	0.51746	0		7.50512	3414036
00:00:19.575	39811	0.51927	0		7.53137	3420091
00:00:19.585	39821	0.52178	0		7.56778	3428509
00:00:19.595	39831	0.52533	0		7.61927	3440445
00:00:19.605	39841	0.5286	0		7.66669	3451405
00:00:19.615	39851	0.5321	0		7.71746	3463168
00:00:19.625	39861	0.53503	0		7.75995	3472973
00:00:19.635	39871	0.53751	0		7.79592	3481302
00:00:19.645	39881	0.53969	0		7.82754	3488633
00:00:19.655	39891	0.54104	0		7.84712	3493155
00:00:19.665	39901	0.54212	0		7.86278	3496784
00:00:19.675	39911	0.54244	0		7.86742	3497865
00:00:19.685	39921	0.54238	0		7.86655	3497649
00:00:19.695	39931	0.54169	0		7.85655	3495319
00:00:19.705	39941	0.54085	0		7.84436	3492507
00:00:19.715	39951	0.53961	0		7.82638	3488348
00:00:19.725	39961	0.53771	0		7.79882	3481974
00:00:19.735	39971	0.53557	0		7.76778	3474783
00:00:19.745	39981	0.53351	0		7.73791	3467894
00:00:19.755	39991	0.53145	0		7.70803	3460972
00:00:19.765	40001	0.52858	0		7.6664	3451330
00:00:19.774	40011	0.52689	0		7.64189	3445663
00:00:19.784	40021	0.52447	0		7.60679	3437542
00:00:19.795	40031	0.52267	0		7.58069	3431526
00:00:19.805	40041	0.52118	0		7.55907	3426505
00:00:19.815	40051	0.52064	0		7.55124	3424699
00:00:19.824	40061	0.52006	0		7.54283	3422741
00:00:19.834	40071	0.5211	0		7.55791	3426244
00:00:19.844	40081	0.52222	0		7.57416	3430009
00:00:19.854	40091	0.52395	0		7.59925	3435805
00:00:19.864	40101	0.52657	0		7.63725	3444601
00:00:19.874	40111	0.52944	0		7.67888	3454236
00:00:19.884	40121	0.53232	0		7.72065	3463897
00:00:19.894	40131	0.53494	0		7.75865	3472688
[truncated: 8,371 more rows]

## Sheet: 5
Timestamp	DeviceTime	Pressure(bar)	ButtonState	Event	Pressure(PSI)	PressureRAW
00:00:00.000	59153	0.00717	1		0.103992	1701787
00:00:00.000	59163	0.0089	1		0.129084	1707591
00:00:00.010	59173	0.00834	1		0.120961	1705714
00:00:00.020	59183	0.00846	1		0.122702	1706113
00:00:00.030	59193	0.00796	1		0.11545	1704426
00:00:00.040	59203	0.00853	1		0.123717	1706360
00:00:00.050	59213	0.00834	1		0.120961	1705706
00:00:00.060	59223	0.00858	1		0.124442	1706505
00:00:00.070	59233	0.00829	1		0.120236	1705539
00:00:00.079	59243	0.00856	1		0.124152	1706444
00:00:00.089	59253	0.0084	1		0.121832	1705902
00:00:00.100	59263	0.00867	1		0.125748	1706814
00:00:00.110	59273	0.00831	1		0.120526	1705593
00:00:00.119	59283	0.0085	1		0.123282	1706257
00:00:00.130	59293	0.00863	1		0.125168	1706681
00:00:00.139	59303	0.00878	1		0.127343	1707199
00:00:00.150	59313	0.00813	1		0.117916	1705000
00:00:00.159	59323	0.00848	1		0.122992	1706189
00:00:00.169	59333	0.0085	1		0.123282	1706233
00:00:00.179	59343	0.00848	1		0.122992	1706169
00:00:00.189	59353	0.00799	0		0.115885	1704524
00:00:00.199	59363	0.00829	0		0.120236	1705544
00:00:00.209	59373	0.00863	0		0.125168	1706674
00:00:00.219	59383	0.00878	0		0.127343	1707174
00:00:00.229	59393	0.00876	0		0.127053	1707125
00:00:00.239	59403	0.00883	0		0.128068	1707356
00:00:00.249	59413	0.00892	0		0.129374	1707644
00:00:00.259	59423	0.00897	0		0.130099	1707809
00:00:00.269	59433	0.00868	0		0.125893	1706844
00:00:00.278	59443	0.00891	0		0.129229	1707620
00:00:00.289	59453	0.00885	0		0.128358	1707414
00:00:00.299	59463	0.009	0		0.130534	1707930
00:00:00.308	59473	0.00876	0		0.127053	1707101
00:00:00.319	59483	0.00886	0		0.128503	1707461
00:00:00.329	59493	0.00862	0		0.125023	1706639
00:00:00.338	59503	0.00873	0		0.126618	1707030
00:00:00.349	59513	0.00833	0		0.120816	1705677
00:00:00.358	59523	0.00886	0		0.128503	1707446
00:00:00.369	59533	0.00878	0		0.127343	1707169
00:00:00.378	59543	0.00903	0		0.130969	1708035
00:00:00.389	59553	0.00881	0		0.127778	1707292
00:00:00.399	59563	0.00925	0		0.13416	1708765
00:00:00.409	59573	0.00886	0		0.128503	1707451
00:00:00.419	59583	0.00917	0		0.133	1708490
00:00:00.428	59593	0.00912	0		0.132274	1708326
00:00:00.439	59603	0.00929	0		0.13474	1708888
00:00:00.448	59613	0.00924	0		0.134015	1708743
00:00:00.458	59623	0.00933	0		0.13532	1709035
00:00:00.468	59633	0.0089	0		0.129084	1707586
00:00:00.478	59643	0.00935	0		0.13561	1709104
00:00:00.488	59653	0.0089	0		0.129084	1707596
00:00:00.498	59663	0.00894	0		0.129664	1707725
00:00:00.508	59673	0.00903	0		0.130969	1708005
00:00:00.518	59683	0.00897	0		0.130099	1707828
00:00:00.528	59693	0.00883	0		0.128068	1707358
00:00:00.538	59703	0.0084	0		0.121832	1705895
00:00:00.548	59713	0.00872	0		0.126473	1706996
00:00:00.557	59723	0.00916	0		0.132855	1708463
00:00:00.568	59733	0.00895	0		0.129809	1707757
00:00:00.578	59743	0.00922	0		0.133725	1708672
00:00:00.587	59753	0.00903	0		0.130969	1708023
00:00:00.598	59763	0.0093	0		0.134885	1708917
00:00:00.608	59773	0.00874	0		0.126763	1707054
00:00:00.617	59783	0.0092	0		0.133435	1708588
00:00:00.627	59793	0.00874	0		0.126763	1707062
00:00:00.638	59803	0.00923	0		0.13387	1708686
00:00:00.648	59813	0.00937	0		0.1359	1709179
00:00:00.657	59823	0.00939	0		0.13619	1709243
00:00:00.667	59833	0.0092	0		0.133435	1708605
00:00:00.677	59843	0.00971	0		0.140832	1710297
00:00:00.688	59853	0.00928	0		0.134595	1708860
00:00:00.697	59863	0.00955	0		0.138511	1709772
00:00:00.707	59873	0.00924	0		0.134015	1708716
00:00:00.718	59883	0.00974	0		0.141267	1710405
00:00:00.727	59893	0.0098	0		0.142137	1710589
00:00:00.737	59903	0.00973	0		0.141122	1710371
00:00:00.747	59913	0.00953	0		0.138221	1709689
00:00:00.757	59923	0.01002	0		0.145328	1711337
00:00:00.767	59933	0.00964	0		0.139816	1710072
00:00:00.777	59943	0.0097	0		0.140687	1710260
00:00:00.787	59953	0.00954	0		0.138366	1709728
00:00:00.797	59963	0.00966	0		0.140106	1710140
00:00:00.807	59973	0.00967	0		0.140251	1710185
00:00:00.817	59983	0.00966	0		0.140106	1710145
00:00:00.827	59993	0.00956	0		0.138656	1709797
00:00:00.837	60003	0.00926	0		0.134305	1708787
00:00:00.847	60013	0.00918	0		0.133145	1708515
00:00:00.857	60023	0.00946	0		0.137206	1709466
00:00:00.866	60033	0.0092	0		0.133435	1708608
00:00:00.877	60043	0.00927	0		0.13445	1708826
00:00:00.887	60053	0.0092	0		0.133435	1708605
00:00:00.897	60063	0.00927	0		0.13445	1708841
00:00:00.907	60073	0.00944	0		0.136916	1709402
00:00:00.916	60083	0.00926	0		0.134305	1708779
00:00:00.926	60093	0.00903	0		0.130969	1708032
00:00:00.937	60103	0.00911	0		0.132129	1708292
00:00:00.947	60113	0.00912	0		0.132274	1708329
00:00:00.957	60123	0.00906	0		0.131404	1708121
00:00:00.966	60133	0.00892	0		0.129374	1707644
00:00:00.976	60143	0.00932	0		0.135175	1708993
00:00:00.986	60153	0.00938	0		0.136045	1709204
00:00:00.996	60163	0.00964	0		0.139816	1710067
00:00:01.006	60173	0.00976	0		0.141557	1710459
00:00:01.016	60183	0.00966	0		0.140106	1710123
00:00:01.026	60193	0.00955	0		0.138511	1709779
00:00:01.036	60203	0.00985	0		0.142862	1710767
00:00:01.046	60213	0.00965	0		0.139961	1710089
00:00:01.056	60223	0.00979	0		0.141992	1710581
00:00:01.066	60233	0.0098	0		0.142137	1710618
00:00:01.076	60243	0.00977	0		0.141702	1710508
00:00:01.086	60253	0.00976	0		0.141557	1710466
00:00:01.096	60263	0.01009	0		0.146343	1711569
00:00:01.106	60273	0.0097	0		0.140687	1710256
00:00:01.116	60283	0.00943	0		0.136771	1709378
00:00:01.126	60293	0.00958	0		0.138946	1709873
00:00:01.136	60303	0.01002	0		0.145328	1711359
00:00:01.145	60313	0.00966	0		0.140106	1710145
00:00:01.155	60323	0.00963	0		0.139671	1710037
00:00:01.165	60333	0.00984	0		0.142717	1710750
00:00:01.175	60343	0.01014	0		0.147068	1711746
00:00:01.186	60353	0.01	0		0.145038	1711283
00:00:01.196	60363	0.01017	0		0.147503	1711843
00:00:01.205	60373	0.01038	0		0.150549	1712552
00:00:01.215	60383	0.01011	0		0.146633	1711633
00:00:01.225	60393	0.00974	0		0.141267	1710407
00:00:01.236	60403	0.00969	0		0.140542	1710241
00:00:01.245	60413	0.00972	0		0.140977	1710336
00:00:01.255	60423	0.01006	0		0.145908	1711481
00:00:01.265	60433	0.00967	0		0.140251	1710175
00:00:01.275	60443	0.00956	0		0.138656	1709792
00:00:01.285	60453	0.00988	0		0.143297	1710885
00:00:01.295	60463	0.00994	0		0.144167	1711082
00:00:01.306	60473	0.0099	0		0.143587	1710929
00:00:01.315	60483	0.01002	0		0.145328	1711329
00:00:01.325	60493	0.01037	0		0.150404	1712515
00:00:01.335	60503	0.01033	0		0.149824	1712381
00:00:01.345	60513	0.01074	0		0.15577	1713756
00:00:01.355	60523	0.01089	0		0.157946	1714270
00:00:01.365	60533	0.01091	0		0.158236	1714334
00:00:01.375	60543	0.0112	0		0.162442	1715299
00:00:01.385	60553	0.01161	0		0.168389	1716692
00:00:01.395	60563	0.01159	0		0.168099	1716599
00:00:01.405	60573	0.01177	0		0.170709	1717202
00:00:01.415	60583	0.01185	0		0.17187	1717481
00:00:01.424	60593	0.01222	0		0.177236	1718727
00:00:01.435	60603	0.01252	0		0.181587	1719738
00:00:01.445	60613	0.01223	0		0.177381	1718766
00:00:01.455	60623	0.01216	0		0.176366	1718508
00:00:01.464	60633	0.01179	0		0.170999	1717285
00:00:01.475	60643	0.01155	0		0.167519	1716493
00:00:01.485	60653	0.01171	0		0.169839	1717028
00:00:01.494	60663	0.01174	0		0.170274	1717109
00:00:01.504	60673	0.01119	0		0.162297	1715280
00:00:01.514	60683	0.01095	0		0.158816	1714458
00:00:01.524	60693	0.011	0		0.159541	1714646
00:00:01.534	60703	0.01092	0		0.158381	1714360
00:00:01.544	60713	0.01087	0		0.157656	1714194
00:00:01.554	60723	0.01072	0		0.15548	1713692
00:00:01.564	60733	0.01071	0		0.155335	1713643
00:00:01.574	60743	0.01055	0		0.153015	1713120
00:00:01.584	60753	0.01079	0		0.156496	1713920
00:00:01.594	60763	0.01077	0		0.156206	1713851
00:00:01.604	60773	0.01052	0		0.15258	1713015
00:00:01.614	60783	0.01083	0		0.157076	1714064
00:00:01.624	60793	0.01062	0		0.15403	1713371
00:00:01.634	60803	0.01111	0		0.161137	1715003
00:00:01.644	60813	0.01109	0		0.160847	1714935
00:00:01.654	60823	0.01114	0		0.161572	1715096
00:00:01.664	60833	0.01114	0		0.161572	1715118
00:00:01.674	60843	0.01112	0		0.161282	1715050
00:00:01.684	60853	0.0114	0		0.165343	1715964
00:00:01.694	60863	0.01139	0		0.165198	1715952
00:00:01.703	60873	0.01135	0		0.164618	1715805
00:00:01.714	60883	0.01168	0		0.169404	1716915
00:00:01.723	60893	0.01173	0		0.170129	1717065
00:00:01.733	60903	0.01191	0		0.17274	1717680
00:00:01.743	60913	0.01174	0		0.170274	1717099
00:00:01.753	60923	0.01164	0		0.168824	1716790
00:00:01.763	60933	0.01169	0		0.169549	1716935
00:00:01.773	60943	0.01154	0		0.167374	1716459
00:00:01.783	60953	0.0119	0		0.172595	1717639
00:00:01.794	60963	0.01115	0		0.161717	1715140
00:00:01.804	60973	0.01149	0		0.166648	1716275
00:00:01.813	60983	0.01157	0		0.167809	1716537
00:00:01.824	60993	0.01174	0		0.170274	1717128
00:00:01.833	61003	0.01146	0		0.166213	1716175
00:00:01.843	61013	0.01162	0		0.168534	1716727
00:00:01.854	61023	0.01216	0		0.176366	1718508
00:00:01.863	61033	0.01202	0		0.174335	1718048
00:00:01.873	61043	0.0116	0		0.168244	1716631
00:00:01.883	61053	0.01187	0		0.17216	1717559
00:00:01.893	61063	0.01207	0		0.175061	1718229
00:00:01.903	61073	0.01197	0		0.17361	1717888
00:00:01.913	61083	0.01188	0		0.172305	1717581
00:00:01.922	61093	0.01193	0		0.17303	1717764
00:00:01.932	61103	0.01194	0		0.173175	1717793
00:00:01.942	61113	0.01194	0		0.173175	1717778
00:00:01.952	61123	0.01227	0		0.177961	1718894
00:00:01.963	61133	0.01238	0		0.179557	1719271
00:00:01.973	61143	0.0121	0		0.175496	1718322
00:00:01.982	61153	0.01243	0		0.180282	1719415
00:00:01.993	61163	0.01244	0		0.180427	1719474
00:00:02.003	61173	0.01271	0		0.184343	1720381
00:00:02.012	61183	0.01288	0		0.186809	1720955
00:00:02.023	61193	0.01266	0		0.183618	1720200
00:00:02.033	61203	0.01256	0		0.182167	1719851
00:00:02.042	61213	0.01244	0		0.180427	1719474
00:00:02.052	61223	0.01234	0		0.178977	1719121
00:00:02.062	61233	0.01248	0		0.181007	1719604
00:00:02.072	61243	0.01203	0		0.17448	1718099
00:00:02.082	61253	0.01221	0		0.177091	1718697
00:00:02.092	61263	0.01233	0		0.178831	1719107
00:00:02.102	61273	0.01218	0		0.176656	1718601
00:00:02.112	61283	0.01252	0		0.181587	1719738
00:00:02.122	61293	0.01271	0		0.184343	1720354
00:00:02.132	61303	0.01292	0		0.187389	1721070
00:00:02.142	61313	0.01285	0		0.186373	1720838
00:00:02.152	61323	0.01297	0		0.188114	1721246
00:00:02.162	61333	0.01359	0		0.197106	1723332
00:00:02.172	61343	0.01345	0		0.195076	1722866
00:00:02.182	61353	0.01365	0		0.197976	1723524
00:00:02.192	61363	0.01405	0		0.203778	1724862
00:00:02.202	61373	0.01405	0		0.203778	1724879
00:00:02.212	61383	0.01406	0		0.203923	1724886
00:00:02.222	61393	0.01436	0		0.208274	1725903
00:00:02.231	61403	0.01394	0		0.202183	1724482
00:00:02.241	61413	0.01398	0		0.202763	1724634
00:00:02.252	61423	0.01358	0		0.196961	1723274
00:00:02.261	61433	0.01401	0		0.203198	1724737
00:00:02.271	61443	0.01399	0		0.202908	1724673
00:00:02.281	61453	0.014	0		0.203053	1724688
00:00:02.291	61463	0.01374	0		0.199282	1723817
00:00:02.302	61473	0.01361	0		0.197396	1723394
00:00:02.311	61483	0.01389	0		0.201457	1724335
00:00:02.321	61493	0.01412	0		0.204793	1725094
00:00:02.331	61503	0.01406	0		0.203923	1724911
00:00:02.341	61513	0.0144	0		0.208854	1726038
00:00:02.351	61523	0.01414	0		0.205083	1725178
00:00:02.361	61533	0.01451	0		0.21045	1726397
00:00:02.371	61543	0.01462	0		0.212045	1726771
00:00:02.381	61553	0.01499	0		0.217412	1728026
00:00:02.391	61563	0.01518	0		0.220167	1728652
00:00:02.401	61573	0.01537	0		0.222923	1729301
00:00:02.411	61583	0.0156	0		0.226259	1730068
00:00:02.421	61593	0.01591	0		0.230755	1731093
00:00:02.431	61603	0.01582	0		0.22945	1730806
00:00:02.441	61613	0.01616	0		0.234381	1731951
00:00:02.451	61623	0.01571	0		0.227854	1730443
00:00:02.461	61633	0.01601	0		0.232205	1731436
00:00:02.471	61643	0.01622	0		0.235251	1732161
00:00:02.480	61653	0.01665	0		0.241488	1733602
00:00:02.490	61663	0.01667	0		0.241778	1733671
00:00:02.501	61673	0.01699	0		0.246419	1734718
00:00:02.510	61683	0.0171	0		0.248014	1735096
00:00:02.520	61693	0.01784	0		0.258747	1737574
00:00:02.531	61703	0.01776	0		0.257587	1737302
00:00:02.540	61713	0.01777	0		0.257732	1737336
00:00:02.551	61723	0.01734	0		0.251495	1735911
00:00:02.560	61733	0.01823	0		0.264404	1738892
00:00:02.570	61743	0.01785	0		0.258892	1737605
00:00:02.580	61753	0.01802	0		0.261358	1738202
00:00:02.590	61763	0.01825	0		0.264694	1738944
00:00:02.600	61773	0.01849	0		0.268175	1739748
00:00:02.610	61783	0.01825	0		0.264694	1738956
00:00:02.620	61793	0.01869	0		0.271075	1740444
00:00:02.630	61803	0.01903	0		0.276007	1741567
00:00:02.640	61813	0.01922	0		0.278762	1742216
00:00:02.650	61823	0.01914	0		0.277602	1741954
00:00:02.660	61833	0.01932	0		0.280213	1742554
00:00:02.670	61843	0.01946	0		0.282243	1743010
00:00:02.680	61853	0.01949	0		0.282678	1743128
00:00:02.690	61863	0.01983	0		0.28761	1744253
00:00:02.700	61873	0.02036	0		0.295297	1746045
00:00:02.710	61883	0.02001	0		0.29022	1744861
00:00:02.720	61893	0.02046	0		0.296747	1746368
00:00:02.730	61903	0.02035	0		0.295152	1746003
00:00:02.740	61913	0.02078	0		0.301388	1747449
00:00:02.750	61923	0.02031	0		0.294572	1745866
00:00:02.759	61933	0.02089	0		0.302984	1747829
00:00:02.769	61943	0.02083	0		0.302114	1747613
00:00:02.779	61953	0.02125	0		0.308205	1749031
00:00:02.790	61963	0.02141	0		0.310526	1749555
00:00:02.800	61973	0.02167	0		0.314297	1750423
00:00:02.809	61983	0.0216	0		0.313281	1750200
00:00:02.819	61993	0.02178	0		0.315892	1750788
00:00:02.829	62003	0.02209	0		0.320388	1751832
00:00:02.839	62013	0.02272	0		0.329526	1753964
00:00:02.850	62023	0.02244	0		0.325465	1753011
00:00:02.859	62033	0.02311	0		0.335182	1755273
00:00:02.871	62043	0.02257	0		0.32735	1753450
00:00:02.879	62053	0.02325	0		0.337213	1755747
00:00:02.889	62063	0.02331	0		0.338083	1755931
00:00:02.899	62073	0.02391	0		0.346785	1757950
00:00:02.909	62083	0.02375	0		0.344465	1757409
00:00:02.919	62093	0.02429	0		0.352297	1759222
00:00:02.929	62103	0.02437	0		0.353457	1759482
00:00:02.939	62113	0.02455	0		0.356068	1760083
00:00:02.949	62123	0.02481	0		0.359839	1760963
00:00:02.959	62133	0.02497	0		0.362159	1761507
00:00:02.969	62143	0.02548	0		0.369556	1763235
00:00:02.979	62153	0.0254	0		0.368396	1762941
00:00:02.989	62163	0.0255	0		0.369846	1763279
00:00:02.999	62173	0.02622	0		0.380289	1765703
00:00:03.009	62183	0.0261	0		0.378548	1765285
00:00:03.019	62193	0.02667	0		0.386816	1767199
00:00:03.029	62203	0.02688	0		0.389861	1767914
00:00:03.039	62213	0.02733	0		0.396388	1769437
00:00:03.049	62223	0.02742	0		0.397693	1769743
00:00:03.059	62233	0.0284	0		0.411907	1773008
00:00:03.069	62243	0.02866	0		0.415678	1773874
00:00:03.078	62253	0.02906	0		0.42148	1775241
00:00:03.088	62263	0.02913	0		0.422495	1775479
00:00:03.098	62273	0.02986	0		0.433083	1777908
00:00:03.108	62283	0.03011	0		0.436709	1778752
00:00:03.118	62293	0.03051	0		0.44251	1780095
00:00:03.128	62303	0.03068	0		0.444976	1780668
00:00:03.139	62313	0.03089	0		0.448021	1781364
00:00:03.148	62323	0.03138	0		0.455128	1783017
00:00:03.158	62333	0.03181	0		0.461365	1784446
00:00:03.168	62343	0.03189	0		0.462525	1784713
00:00:03.178	62353	0.03212	0		0.465861	1785495
00:00:03.189	62363	0.03231	0		0.468617	1786137
00:00:03.198	62373	0.03275	0		0.474998	1787615
00:00:03.208	62383	0.0327	0		0.474273	1787446
00:00:03.218	62393	0.03319	0		0.48138	1789096
00:00:03.228	62403	0.03327	0		0.48254	1789373
00:00:03.238	62413	0.03367	0		0.488342	1790706
00:00:03.248	62423	0.03367	0		0.488342	1790684
00:00:03.258	62433	0.03419	0		0.495884	1792457
00:00:03.268	62443	0.03422	0		0.496319	1792533
00:00:03.278	62453	0.03414	0		0.495159	1792280
00:00:03.288	62463	0.03447	0		0.499945	1793398
00:00:03.298	62473	0.0351	0		0.509082	1795504
00:00:03.308	62483	0.03457	0		0.501395	1793707
00:00:03.318	62493	0.0352	0		0.510533	1795834
00:00:03.328	62503	0.03544	0		0.514014	1796639
00:00:03.337	62513	0.03572	0		0.518075	1797585
00:00:03.348	62523	0.03591	0		0.52083	1798229
00:00:03.357	62533	0.03625	0		0.525762	1799351
00:00:03.367	62543	0.0363	0		0.526487	1799523
00:00:03.377	62553	0.03713	0		0.538525	1802315
00:00:03.387	62563	0.03709	0		0.537945	1802163
00:00:03.398	62573	0.03754	0		0.544472	1803671
00:00:03.407	62583	0.03782	0		0.548533	1804629
00:00:03.417	62593	0.03827	0		0.555059	1806135
00:00:03.427	62603	0.03834	0		0.556075	1806375
00:00:03.437	62613	0.03894	0		0.564777	1808387
00:00:03.448	62623	0.03929	0		0.569853	1809566
00:00:03.457	62633	0.03976	0		0.57667	1811145
00:00:03.467	62643	0.04016	0		0.582471	1812464
00:00:03.477	62653	0.04053	0		0.587838	1813719
00:00:03.487	62663	0.04086	0		0.592624	1814831
00:00:03.497	62673	0.04139	0		0.600311	1816601
00:00:03.507	62683	0.04173	0		0.605242	1817736
00:00:03.517	62693	0.04279	0		0.620616	1821294
00:00:03.527	62703	0.04313	0		0.625548	1822455
00:00:03.537	62713	0.04338	0		0.629174	1823279
00:00:03.547	62723	0.04392	0		0.637006	1825102
00:00:03.557	62733	0.04504	0		0.65325	1828848
00:00:03.567	62743	0.04505	0		0.653395	1828890
00:00:03.576	62753	0.04544	0		0.659051	1830199
00:00:03.586	62763	0.04545	0		0.659196	1830213
00:00:03.597	62773	0.04573	0		0.663257	1831182
00:00:03.606	62783	0.04598	0		0.666883	1831998
00:00:03.617	62793	0.04644	0		0.673555	1833550
00:00:03.627	62803	0.04619	0		0.669929	1832726
00:00:03.637	62813	0.04693	0		0.680662	1835190
00:00:03.647	62823	0.04714	0		0.683708	1835903
00:00:03.656	62833	0.04713	0		0.683563	1835879
00:00:03.666	62843	0.04774	0		0.69241	1837896
00:00:03.676	62853	0.04784	0		0.69386	1838254
00:00:03.686	62863	0.04837	0		0.701547	1840009
00:00:03.696	62873	0.04862	0		0.705173	1840850
00:00:03.706	62883	0.0489	0		0.709234	1841799
00:00:03.717	62893	0.04921	0		0.713731	1842828
00:00:03.726	62903	0.04943	0		0.716921	1843578
00:00:03.736	62913	0.04962	0		0.719677	1844215
00:00:03.746	62923	0.05005	0		0.725914	1845648
00:00:03.756	62933	0.0505	0		0.73244	1847164
00:00:03.766	62943	0.05074	0		0.735921	1847966
00:00:03.776	62953	0.05118	0		0.742303	1849451
00:00:03.786	62963	0.05176	0		0.750715	1851405
00:00:03.796	62973	0.05219	0		0.756952	1852840
00:00:03.806	62983	0.05276	0		0.765219	1854766
00:00:03.816	62993	0.05339	0		0.774356	1856879
00:00:03.826	63003	0.05366	0		0.778272	1857781
00:00:03.836	63013	0.05394	0		0.782333	1858698
00:00:03.846	63023	0.05478	0		0.794517	1861517
00:00:03.856	63033	0.05532	0		0.802349	1863360
00:00:03.866	63043	0.05577	0		0.808875	1864871
00:00:03.876	63053	0.05648	0		0.819173	1867251
00:00:03.886	63063	0.05688	0		0.824974	1868577
00:00:03.895	63073	0.05789	0		0.839623	1871967
00:00:03.905	63083	0.05866	0		0.850791	1874563
00:00:03.915	63093	0.05952	0		0.863264	1877429
00:00:03.925	63103	0.06	0		0.870226	1879035
00:00:03.936	63113	0.06077	0		0.881394	1881640
00:00:03.946	63123	0.06152	0		0.892272	1884146
00:00:03.955	63133	0.06234	0		0.904165	1886916
00:00:03.965	63143	0.06288	0		0.911997	1888728
00:00:03.975	63153	0.06381	0		0.925486	1891841
00:00:03.985	63163	0.06484	0		0.940424	1895292
00:00:03.996	63173	0.06564	0		0.952027	1897989
00:00:04.006	63183	0.0664	0		0.96305	1900528
00:00:04.015	63193	0.06696	0		0.971172	1902398
00:00:04.025	63203	0.06787	0		0.984371	1905443
00:00:04.035	63213	0.06895	0		1.00003	1909088
00:00:04.045	63223	0.06969	0		1.01077	1911572
00:00:04.055	63233	0.07073	0		1.02585	1915040
00:00:04.065	63243	0.07111	0		1.03136	1916317
00:00:04.075	63253	0.07211	0		1.04587	1919691
00:00:04.085	63263	0.07247	0		1.05109	1920887
00:00:04.095	63273	0.07329	0		1.06298	1923628
00:00:04.105	63283	0.07423	0		1.07661	1926797
00:00:04.115	63293	0.07515	0		1.08996	1929867
00:00:04.125	63303	0.07578	0		1.0991	1931995
00:00:04.135	63313	0.07627	0		1.1062	1933646
00:00:04.145	63323	0.07665	0		1.11171	1934915
00:00:04.155	63333	0.07765	0		1.12622	1938280
00:00:04.165	63343	0.07804	0		1.13187	1939595
00:00:04.174	63353	0.07859	0		1.13985	1941414
00:00:04.185	63363	0.07933	0		1.15058	1943926
00:00:04.195	63373	0.07967	0		1.15552	1945034
00:00:04.205	63383	0.08013	0		1.16219	1946591
00:00:04.215	63393	0.08049	0		1.16741	1947799
00:00:04.224	63403	0.08106	0		1.17568	1949709
00:00:04.234	63413	0.08149	0		1.18191	1951148
00:00:04.244	63423	0.08197	0		1.18887	1952773
00:00:04.254	63433	0.08207	0		1.19032	1953119
00:00:04.264	63443	0.08271	0		1.19961	1955242
00:00:04.274	63453	0.08329	0		1.20802	1957188
00:00:04.284	63463	0.08347	0		1.21063	1957809
00:00:04.294	63473	0.08412	0		1.22006	1959971
00:00:04.304	63483	0.08476	0		1.22934	1962145
00:00:04.314	63493	0.08501	0		1.23297	1962974
00:00:04.324	63503	0.08535	0		1.2379	1964099
00:00:04.334	63513	0.08611	0		1.24892	1966671
00:00:04.344	63523	0.08684	0		1.25951	1969092
00:00:04.354	63533	0.08719	0		1.26458	1970277
00:00:04.364	63543	0.08754	0		1.26966	1971463
00:00:04.373	63553	0.08821	0		1.27938	1973694
00:00:04.383	63563	0.08847	0		1.28315	1974569
00:00:04.394	63573	0.08902	0		1.29113	1976427
00:00:04.404	63583	0.0895	0		1.29809	1978036
00:00:04.414	63593	0.09007	0		1.30635	1979955
00:00:04.423	63603	0.09024	0		1.30882	1980527
00:00:04.433	63613	0.09088	0		1.3181	1982667
00:00:04.444	63623	0.09075	0		1.31622	1982227
00:00:04.453	63633	0.09139	0		1.3255	1984378
00:00:04.463	63643	0.09182	0		1.33174	1985819
00:00:04.473	63653	0.09214	0		1.33638	1986888
00:00:04.483	63663	0.09265	0		1.34377	1988592
00:00:04.493	63673	0.09292	0		1.34769	1989511
00:00:04.503	63683	0.09311	0		1.35045	1990151
00:00:04.513	63693	0.0937	0		1.359	1992120
00:00:04.523	63703	0.09387	0		1.36147	1992688
00:00:04.533	63713	0.09407	0		1.36437	1993372
00:00:04.543	63723	0.09451	0		1.37075	1994848
00:00:04.553	63733	0.09521	0		1.3809	1997209
00:00:04.563	63743	0.09536	0		1.38308	1997712
00:00:04.573	63753	0.09557	0		1.38613	1998411
00:00:04.583	63763	0.09582	0		1.38975	1999254
00:00:04.593	63773	0.0964	0		1.39816	2001179
00:00:04.603	63783	0.09654	0		1.40019	2001646
00:00:04.613	63793	0.09712	0		1.40861	2003617
00:00:04.623	63803	0.09716	0		1.40919	2003740
00:00:04.633	63813	0.09775	0		1.41774	2005723
00:00:04.643	63823	0.09784	0		1.41905	2006018
00:00:04.653	63833	0.09815	0		1.42355	2007074
00:00:04.663	63843	0.09843	0		1.42761	2008003
00:00:04.672	63853	0.09874	0		1.4321	2009038
00:00:04.683	63863	0.09953	0		1.44356	2011686
00:00:04.692	63873	0.09918	0		1.43848	2010504
00:00:04.703	63883	0.09971	0		1.44617	2012278
00:00:04.713	63893	0.09995	0		1.44965	2013085
00:00:04.723	63903	0.1002	0		1.45328	2013953
00:00:04.732	63913	0.10073	0		1.46096	2015716
00:00:04.743	63923	0.10071	0		1.46067	2015635
00:00:04.752	63933	0.1013	0		1.46923	2017620
00:00:04.762	63943	0.10095	0		1.46416	2016444
00:00:04.772	63953	0.10187	0		1.4775	2019533
00:00:04.782	63963	0.10214	0		1.48142	2020459
00:00:04.792	63973	0.10271	0		1.48968	2022357
00:00:04.802	63983	0.10298	0		1.4936	2023256
00:00:04.812	63993	0.10324	0		1.49737	2024134
00:00:04.823	64003	0.10377	0		1.50506	2025926
00:00:04.832	64013	0.10431	0		1.51289	2027728
00:00:04.842	64023	0.10455	0		1.51637	2028535
00:00:04.852	64033	0.105	0		1.5229	2030033
00:00:04.862	64043	0.10537	0		1.52826	2031300
00:00:04.872	64053	0.10556	0		1.53102	2031931
00:00:04.882	64063	0.10596	0		1.53682	2033257
00:00:04.892	64073	0.10618	0		1.54001	2033992
00:00:04.902	64083	0.10659	0		1.54596	2035387
00:00:04.912	64093	0.10683	0		1.54944	2036198
00:00:04.921	64103	0.10734	0		1.55683	2037905
00:00:04.932	64113	0.10754	0		1.55974	2038564
00:00:04.942	64123	0.10816	0		1.56873	2040650
00:00:04.952	64133	0.10836	0		1.57163	2041305
00:00:04.962	64143	0.10874	0		1.57714	2042585
00:00:04.971	64153	0.10932	0		1.58555	2044529
00:00:04.981	64163	0.10925	0		1.58454	2044318
00:00:04.992	64173	0.1102	0		1.59832	2047488
00:00:05.001	64183	0.11039	0		1.60107	2048118
00:00:05.011	64193	0.11098	0		1.60963	2050104
00:00:05.021	64203	0.11133	0		1.6147	2051278
00:00:05.032	64213	0.1116	0		1.61862	2052203
00:00:05.041	64223	0.1124	0		1.63022	2054880
00:00:05.051	64233	0.11269	0		1.63443	2055838
00:00:05.061	64243	0.11304	0		1.63951	2057010
00:00:05.071	64253	0.11366	0		1.6485	2059086
00:00:05.083	64263	0.11405	0		1.65416	2060398
00:00:05.091	64273	0.1147	0		1.66358	2062580
00:00:05.101	64283	0.11506	0		1.6688	2063791
00:00:05.111	64293	0.11538	0		1.67344	2064860
00:00:05.121	64303	0.11593	0		1.68142	2066721
00:00:05.131	64313	0.11648	0		1.6894	2068579
00:00:05.141	64323	0.11698	0		1.69665	2070256
00:00:05.151	64333	0.11722	0		1.70013	2071036
00:00:05.161	64343	0.1178	0		1.70854	2072997
00:00:05.171	64353	0.11797	0		1.71101	2073556
00:00:05.181	64363	0.11852	0		1.71899	2075408
00:00:05.191	64373	0.11879	0		1.7229	2076320
00:00:05.201	64383	0.11936	0		1.73117	2078229
00:00:05.211	64393	0.11957	0		1.73422	2078927
00:00:05.221	64403	0.11962	0		1.73494	2079095
00:00:05.231	64413	0.12038	0		1.74596	2081649
00:00:05.241	64423	0.12106	0		1.75583	2083941
00:00:05.250	64433	0.12096	0		1.75438	2083598
00:00:05.260	64443	0.12136	0		1.76018	2084944
00:00:05.270	64453	0.12183	0		1.76699	2086513
00:00:05.280	64463	0.12241	0		1.77541	2088472
00:00:05.290	64473	0.12223	0		1.7728	2087844
00:00:05.301	64483	0.1227	0		1.77961	2089440
00:00:05.310	64493	0.12312	0		1.7857	2090838
00:00:05.320	64503	0.12378	0		1.79528	2093069
00:00:05.330	64513	0.12353	0		1.79165	2092218
00:00:05.340	64523	0.12435	0		1.80354	2094986
00:00:05.351	64533	0.1243	0		1.80282	2094790
00:00:05.360	64543	0.12491	0		1.81167	2096861
00:00:05.370	64553	0.12492	0		1.81181	2096890
00:00:05.380	64563	0.12595	0		1.82675	2100342
00:00:05.390	64573	0.12554	0		1.8208	2098977
00:00:05.400	64583	0.12638	0		1.83299	2101772
00:00:05.410	64593	0.12647	0		1.83429	2102078
00:00:05.420	64603	0.12708	0		1.84314	2104136
00:00:05.430	64613	0.12703	0		1.84241	2103951
00:00:05.439	64623	0.12777	0		1.85315	2106447
00:00:05.450	64633	0.12785	0		1.85431	2106709
00:00:05.460	64643	0.12864	0		1.86576	2109357
00:00:05.469	64653	0.12857	0		1.86475	2109124
00:00:05.479	64663	0.12907	0		1.872	2110799
00:00:05.490	64673	0.12913	0		1.87287	2111005
00:00:05.499	64683	0.12979	0		1.88244	2113209
00:00:05.510	64693	0.13002	0		1.88578	2114011
00:00:05.519	64703	0.13051	0		1.89289	2115642
00:00:05.529	64713	0.13079	0		1.89695	2116588
00:00:05.540	64723	0.13135	0		1.90507	2118454
00:00:05.549	64733	0.13161	0		1.90884	2119329
00:00:05.559	64743	0.13239	0		1.92015	2121957
00:00:05.569	64753	0.13196	0		1.91392	2120520
00:00:05.579	64763	0.13239	0		1.92015	2121940
00:00:05.589	64773	0.13257	0		1.92276	2122559
00:00:05.600	64783	0.13317	0		1.93147	2124561
00:00:05.609	64793	0.13332	0		1.93364	2125058
00:00:05.619	64803	0.13427	0		1.94742	2128268
00:00:05.629	64813	0.13422	0		1.9467	2128081
00:00:05.639	64823	0.13517	0		1.96047	2131261
00:00:05.649	64833	0.13482	0		1.9554	2130118
00:00:05.659	64843	0.13567	0		1.96773	2132957
00:00:05.669	64853	0.13574	0		1.96874	2133200
00:00:05.679	64863	0.13632	0		1.97715	2135152
00:00:05.689	64873	0.13656	0		1.98063	2135955
00:00:05.699	64883	0.13686	0		1.98499	2136934
00:00:05.709	64893	0.13704	0		1.9876	2137556
00:00:05.719	64903	0.13755	0		1.99499	2139263
00:00:05.728	64913	0.13784	0		1.9992	2140231
00:00:05.739	64923	0.13813	0		2.00341	2141218
00:00:05.748	64933	0.13856	0		2.00964	2142644
00:00:05.758	64943	0.13884	0		2.0137	2143578
00:00:05.769	64953	0.13936	0		2.02125	2145331
00:00:05.778	64963	0.1397	0		2.02618	2146477
00:00:05.789	64973	0.14003	0		2.03096	2147587
00:00:05.799	64983	0.1403	0		2.03488	2148506
00:00:05.808	64993	0.14039	0		2.03618	2148795
00:00:05.818	65003	0.14099	0		2.04489	2150792
00:00:05.828	65013	0.14081	0		2.04228	2150208
00:00:05.838	65023	0.14164	0		2.05431	2152981
00:00:05.849	65033	0.14126	0		2.0488	2151696
00:00:05.858	65043	0.14252	0		2.06708	2155937
00:00:05.868	65053	0.14219	0		2.06229	2154831
[truncated: 10,493 more rows]

## Sheet: 6
Timestamp	DeviceTime	Pressure(bar)	ButtonState	Event	Pressure(PSI)	PressureRAW
[truncated: 12,000 more rows]

[truncated: 14 more sheets: 7, 8, 9, 10, 11, 12, 13, 14, 15, 16, 17, 18, 19, 20]
